# Supplementary material for: Revisiting an old relationship: the causal associations of the ApoB/ApoA1 ratio with cardiometabolic diseases and relative risk factors—a mendelian randomization analysis
Source: Cardiovasc Diabetol. 2024 Feb 3;23:51. doi: 10.1186/s12933-024-02140-2 (PMC10838437; doi:10.1186/s12933-024-02140-2)
Supplement: Supplementary file 2 — Supplementary Material 2 [file 12933_2024_2140_MOESM2_ESM.xlsx]

## Sheet: Table of content
Table of Content Supplemental Tables
Table S1 Data source for cardiometabolic diseases and related risk factors
Table S2 Causal effect of the ApoB/ApoA1 ratio on CMD from MR Analysis
Table S3 Causal effect of CMD risk factors on the ApoB/ApoA1 ratio from MR Analysis
Table S4 Causal effect of the ApoB/ApoA1 ratio on CMD risk factors from MR Analysis
Table S5 Association of genetic predisposition to the ApoB/ApoA1 ratio with CMD and CMD risk factors in different MR methods.
Table S6 Causal effect of central obesity indicators on the ApoB/ApoA1 ratio from multivariable MR Analysis
Table S7 Causal effect of the ApoB/ApoA1 ratio on CMD from multivariable MR Analysis
Table S8 Association of genetic predisposition to the CMD risk factors and CMD in different MR methods.
Table S9 Mediation MR of the ApoB/ApoA1 ratio, CMD and relative risk factors

## Sheet: Table S1
Table S1 Data source forcardiometabolic diseases and related risk factors.
Trait	Consortium/PMID	Sample size (case/control)	Population	Year
Heart failure	FinnGen biobank	(27304/349973)	European	2023
Atrial fibrillation and flutter	FinnGen biobank	(45766/191924)	European	2023
Ischemic heart disease	FinnGen biobank	(63744/313533)	European	2023
Coronary atherosclerosis	FinnGen biobank	(47550/313400)	European	2023
Angina pectoris	FinnGen biobank	(34456/313400)	European	2023
Unstable angina pectoris	FinnGen biobank	(13304/333375)	European	2023
Myocardial infarction	FinnGen biobank	(24185/313400)	European	2023
Major coronary heart disease event	FinnGen biobank	(43518/333759)	European	2023
Aortic aneurysm	FinnGen biobank	(7395/349539)	European	2023
Abdominal aortic aneurysm (AAA)	FinnGen biobank	(3548/349539)	European	2023
Hypertension	FinnGen biobank	(111581/265626)	European	2023
Non-rheumatic valve diseases	FinnGen biobank	(20772/286109)	European	2023
Peripheral artery disease	FinnGen biobank	(11924/288638)	European	2022
Pulmonary embolism	FinnGen biobank	(9243/367108)	European	2023
Cardiomyopathy	FinnGen biobank	(5874/286109)	European	2023
Intracerebral hemorrhage	FinnGen biobank	(3749/339914)	European	2023
Subarachnoid hemorrhage	FinnGen biobank	(3289/339922)	European	2023
Ischemic stroke	29531354	(34217/406111)	European	2018
Transient ischemic attack	FinnGen biobank	(18398/342294)	European	2023
DVT of lower extremities	FinnGen biobank	(9109/324121)	European	2023
Type 2 diabetes	FinnGen biobank	(57698/308252)	European	2023
Obesity	FinnGen biobank	(21375/355786)	European	2023
Nonalcoholic fatty liver disease	FinnGen biobank	(2275/375002)	European	2023
Chronic kidney disease	FinnGen biobank	(9073/363177)	European	2023
Trait	Consortium/PMID	Sample size (case/control)	Population	Year
HbA1c	20858683	46368	European	2010
Fasting glucose	22885924	133010	European	2012
Fasting insulin	34059833	151013	European	2021
Overweight	23563607	158855	European	2013
Body mass index	30108127	315347	European	2018
Waist circumference	25673412	232101	European	2015
Hip circumference	25673412	213038	European	2015
Waist-to-hip ratio	34226706	458349	European	2021
LDL cholesterol	ieu-b-4846	70814	European	2022
HDL cholesterol	ieu-b-4844	77409	European	2022
Coffee intakea	ukb-b-5237	428860	European	2018
Alcohol consumptionb	28937693	112117	European	2017
Alcohol intake frequencyc	ukb-b-5779	462346	European	2018
Cigarettes smoked per dayd	30643251	249752	European	2019
Sedentary behaviore	ukb-b-5192	437887	European	2018
Insomniaf	FinnGen biobank	(4214/371145)	European	2023
Depressiong	FinnGen biobank	(43280/329192)	European	2023
Sleep apneah	FinnGen biobank	(38998/336659)	European	2023
a:The daily consumption of coffee cups, including decaffeinated coffee, was examined.Units of measurement are cups/day
b:The mean weekly alcohol intake was 15.13 units.
c:The available choices are as follows: (1) Daily or almost daily, (2) Three or four times a week, (3) Once or twice a week, (4) One to three times a month, (5) Special occasions only, (6) Never, and (7) Prefer not to answer.
d:Number of cigarettes currently smoked daily；Units of measurement are cigarettes/day.
e:Sedentary behavior is represented by "time spent watching television"; the unit of measurement is hours per day.
f:The insomnia database was derived from the FinnGen biobank, primarily encompassing disorders related to initiating and maintaining sleep, and nonorganic insomnia (excluding organic insomnia).
g:The depression database was extracted from the FinnGen biobank, predominantly comprising cases of depressive episodes (including single episodes of depressive reaction, psychogenic depression, and reactive depression) and recurrent depression (encompassing recurrent episodes of depressive reaction, psychogenic depression, reactive depression, and seasonal depressive disorder, excluding cases of…
h:The sleep apnea database was sourced from the FinnGen biobank, primarily comprising cases of central or obstructive sleep apnea, excluding instances of Pickwickian syndrome and sleep apnea in newborns.

## Sheet: Table S2
Table S2 Causal effect of the ApoB/ApoA1 ratio on CMD from MR Analysis
Exposure：the ApoB/ApoA1 ratio								Association with Heart Failure			Association with Atrial fibrillation and flutter			Association with IHD			Association with Coronary atherosclerosis			Association with Angina pectoris			Association with Unstable Angina Pectoris			Association with Myocardial Infarction			Association with MACE			Association with Aortic Aneurysm			Association with Abdominal Aortic Aneurysm			Association with Hypertension			Association with Non-rheumatic Valve Diseases			Association with Peripheral Artery Disease			Association with Pulmonary Embolism
SNP	Effect allele	Other allele	Beta	Se	F	P value	Eaf	Beta	Se	P value	Beta	Se	P value	Beta	Se	P value	Beta	Se	P value	Beta	Se	P value	Beta	Se	P value	Beta	Se	P value	Beta	Se	P value	Beta	Se	P value	Beta	Se	P value	Beta	Se	P value	Beta	Se	P value	Beta	Se	P value	Beta	Se	P value
rs10145740	T	C	-0.0268609	0.00474915	31.9896	1.3e-09	0.244938	0.010509	0.0120833	0.384457	-0.000490069	0.0123969	0.0123969	-0.012396	0.00895975	0.166505	0.0101395	0.0101395	0.0101395	-0.0108105	0.0114554	-0.0108105	-0.00214934	0.0170613	0.89975	-0.0270197	0.0134156	0.0440048	-0.00810661	0.0102528	0.429136	-0.0094856	0.0216669	0.661537	0.00949684	0.0311336	0.76034	0.0109577	0.0073102	0.133885	0.0100731	0.0136026	0.458979	0.00830272	0.017419	0.633613	-0.00530372	0.019043	0.780619
rs10489615	G	A	-0.0437893	0.0041699	110.277	3.5e-26	0.613249	-0.0301581	0.00959068	0.0016636	0.00384497	0.0098814	0.0098814	-0.0161888	0.00712267	0.0230351	0.00805867	0.00805867	0.00805867	-0.0207126	0.00910971	-0.0207126	-0.0366231	0.0135639	0.00693314	-0.0202606	0.0106759	0.0577231	-0.0212586	0.00814486	0.00905253	-0.0423667	0.0172032	0.0137883	-0.0510906	0.0246929	0.0385425	-0.00320269	0.00580412	0.581088	-0.0259263	0.0107889	0.0162585	-0.018163	0.0138171	0.188666	0.0225976	0.0151293	0.13527
rs10773112	T	C	-0.0244368	0.00453055	29.0929	2.9e-08	0.720433	-0.000500898	0.0109704	0.963582	0.00702048	0.0113721	0.0113721	-0.0110487	0.00815641	0.175544	0.00923556	0.00923556	0.00923556	-0.0065994	0.010438	-0.0065994	-0.0035078	0.0155772	0.821834	-0.0151652	0.0122157	0.214439	-0.00834783	0.0093314	0.371003	0.000859819	0.0196026	0.965014	-0.008349	0.0280946	0.766334	-0.00925673	0.00664887	0.163854	-0.00700674	0.0123739	0.571223	-0.0131474	0.0158263	0.406126	-0.00569397	0.017276	0.741711
rs11057397	T	C	-0.0338963	0.0042973	62.2176	2.4e-16	0.337501	-0.0221679	0.0103551	0.0322924	-0.0322927	0.0106956	0.0106956	-0.0123449	0.00768884	0.108371	0.00870281	0.00870281	0.00870281	-0.0161316	0.00984754	-0.0161316	-0.0288364	0.0147019	0.0498322	-0.00840154	0.0115064	0.465289	-0.0248717	0.00880917	0.00475193	-0.0117067	0.0184891	0.526624	-0.0322926	0.0265114	0.2232	-0.0078248	0.00626706	0.211825	0.00994062	0.0116728	0.394434	-0.0318506	0.0149402	0.0330172	0.0245911	0.0162988	0.131358
rs111278137	A	G	-0.0883341	0.0144401	37.4211	2.8e-09	0.021615	-0.0338434	0.0461962	0.463801	0.0370065	0.048081	0.048081	-0.0366854	0.0343336	0.285296	0.0388976	0.0388976	0.0388976	-0.0181505	0.04309	-0.0181505	0.0411129	0.0639597	0.520358	-0.0848837	0.0511148	0.0967832	-0.0274949	0.0391394	0.482376	-0.15131	0.083592	0.0702813	-0.353035	0.130769	0.00694081	0.00819597	0.0281936	0.771278	0.0274776	0.0518249	0.595972	0.0241127	0.0677662	0.721975	0.163233	0.0728503	0.0250478
rs112001035	A	G	0.0583006	0.00874529	44.4424	3.3e-11	0.059725	0.0329226	0.0176063	0.0614936	-0.00803107	0.018271	0.018271	0.0423849	0.0130078	0.00112031	0.0146231	0.0146231	0.0146231	0.0423529	0.0167899	0.0423529	0.0572287	0.025042	0.0222946	0.0397347	0.0196654	0.0433271	0.0492304	0.014822	0.00089553	0.0252757	0.0316566	0.42462	0.0966314	0.0455087	0.0337233	0.00704543	0.0106646	0.508847	0.0567663	0.0195899	0.00375872	0.0173756	0.0253535	0.493134	-0.0434165	0.0278835	0.119455
rs1128249	T	G	-0.026476	0.00416536	40.4017	3.3e-10	0.391999	0.0121423	0.0099864	0.224031	-0.00522822	0.0102909	0.0102909	-0.014749	0.0074181	0.0467854	0.00840162	0.00840162	0.00840162	-0.0195316	0.00949682	-0.0195316	-0.0332797	0.0141749	0.0188856	-0.013733	0.0111118	0.216497	-0.0137132	0.00848803	0.106183	0.0120337	0.0178445	0.500079	0.00324621	0.0255779	0.899008	-0.0291206	0.00604556	1.45834e-06	-0.00997892	0.0112503	0.375085	-0.0201283	0.0143814	0.161631	0.027881	0.0157223	0.0761728
rs114536010	T	C	0.167268	0.0127995	170.781	7.5e-40	0.026	-0.0468186	0.0322977	0.147172	-0.0647048	0.0331569	0.0331569	0.0257752	0.0238478	0.279776	0.0271629	0.0271629	0.0271629	0.0105171	0.0304862	0.0105171	-0.00791239	0.0458119	0.862876	0.00254261	0.0356201	0.943094	0.0352273	0.0272606	0.196273	-0.0136488	0.0567934	0.810079	0.137751	0.0809064	0.0886441	-0.00509692	0.0194044	0.792806	-0.0442444	0.0361311	0.220744	-0.0480668	0.0141068	0.000655994	-0.101101	0.0504931	0.0452554
rs11591147	T	G	-0.305311	0.0154901	388.487	1.7e-91	0.017458	-0.0836942	0.0262046	0.00140378	-0.10676	0.0265826	0.0265826	-0.215855	0.019548	2.38726e-28	0.0222065	0.0222065	0.0222065	-0.241381	0.0252637	-0.241381	-0.211719	0.0374604	1.5876e-08	-0.270612	0.0298913	1.38835e-19	-0.229524	0.0226301	3.58179e-24	-0.141032	0.0480404	0.00332797	-0.270515	0.0713957	0.000151283	-0.0266926	0.0154938	0.0849259	-0.138556	0.0297838	3.28632e-06	-0.0600757	0.0464658	0.196046	-0.0320719	0.0407241	0.430966
rs11601507	A	C	0.0512616	0.00792184	41.8728	8.5e-13	0.069166	-0.00314581	0.0178536	0.860137	0.0193308	0.0183566	0.0183566	0.0429903	0.0131293	0.00105896	0.0148232	0.0148232	0.0148232	0.0595686	0.0168012	0.0595686	0.0584929	0.0254014	0.0212936	0.0524749	0.0196486	0.00757007	0.0528313	0.0150002	0.000428243	0.0626209	0.0317794	0.0487832	0.0930293	0.0456829	0.041709	0.0249958	0.0107468	0.0200249	0.0154482	0.0200028	0.439935	-0.101889	0.0381887	0.00762974	-0.00234977	0.0280744	0.933297
rs117738782	C	T	0.149706	0.0256847	33.9726	4.9e-09	0.007457	-0.0189865	0.0263114	0.470536	-0.0042961	0.0270529	0.0270529	0.0310093	0.0195198	0.112149	0.0220576	0.0220576	0.0220576	0.055016	0.025034	0.055016	0.120494	0.0362204	0.00087884	0.0446713	0.0293369	0.127834	0.0476802	0.0223232	0.0326874	0.0575445	0.0471575	0.222366	0.083333	0.0677141	0.21845	0.00210641	0.0159192	0.894732	-0.00855461	0.0296243	0.772757	0.0245409	0.0257414	0.340406	0.0406449	0.0413006	0.325055
rs12208357	T	C	0.0660495	0.00799746	68.2079	8.9e-18	0.069998	-0.00245243	0.0204703	0.904638	-0.0130378	0.0210475	0.0210475	0.0198949	0.0151555	0.189278	0.0171594	0.0171594	0.0171594	0.0214263	0.0194331	0.0214263	0.0050913	0.0290103	0.860687	0.0350666	0.0227361	0.122994	0.0392247	0.0173361	0.0236603	-0.0493831	0.0366087	0.177355	0.0131535	0.0526658	0.802778	-0.0124339	0.0123691	0.314784	0.00706638	0.0228738	0.757375	0.0994938	0.0368705	0.00696594	-0.0296523	0.0323055	0.358686
rs12740374	T	G	-0.115316	0.00489104	555.874	1.1e-126	0.221059	-0.0198943	0.0115911	0.0860974	-0.0245141	0.0118929	0.0118929	-0.0784909	0.00865632	1.21815e-19	0.00982072	0.00982072	0.00982072	-0.0865045	0.0110969	-0.0865045	-0.0738494	0.0165216	7.82618e-06	-0.0722438	0.0129495	2.42086e-08	-0.082964	0.00993153	6.62217e-17	-0.0570151	0.0209513	0.0065022	-0.131315	0.0304237	1.58749e-05	-0.00532575	0.00700934	0.447369	-0.0297238	0.0130389	0.0226298	0.00734827	0.0293361	0.802212	0.0196093	0.0182722	0.283193
rs12804228	G	A	0.0627602	0.00735965	72.7201	7.4e-17	0.084719	0.0153881	0.0132449	0.245312	-0.0216006	0.0137101	0.0137101	0.0356981	0.00979356	0.000267331	0.011065	0.011065	0.011065	0.0344	0.0125396	0.0344	0.000110797	0.018789	0.995295	0.0316985	0.0147647	0.0318002	0.0288706	0.0111992	0.00994008	-0.00900152	0.0237008	0.704096	-0.00887285	0.0338925	0.79348	0.00628009	0.00801153	0.43311	-0.000402585	0.0148893	0.978429	-0.0393408	0.0166794	0.0183417	-0.0243589	0.0209112	0.244071
rs12916	C	T	0.0516197	0.00415145	154.608	6e-37	0.400342	-0.00672213	0.00954266	0.481165	-0.0102437	0.00982576	0.00982576	0.0205729	0.0070802	0.00366438	0.00801725	0.00801725	0.00801725	0.0220181	0.0090682	0.0220181	0.0222624	0.0135065	0.0992956	0.0273873	0.0106073	0.00982472	0.0231829	0.00809871	0.00420252	0.0592138	0.0170309	0.000507341	0.108112	0.0243556	9.04253e-06	-0.0105005	0.00577804	0.0691704	0.0224692	0.0107528	0.0366514	-0.000286437	0.0137212	0.983345	-0.012539	0.0150514	0.404801
rs1320143	A	G	-0.0250856	0.00407328	37.928	1.8e-10	0.536426	-0.0131815	0.00955322	0.16765	0.000847744	0.00984319	0.00984319	-0.0128171	0.00708415	0.0704093	0.00801911	0.00801911	0.00801911	-0.0166925	0.00905102	-0.0166925	-0.0301372	0.0135	0.0255894	-0.0226088	0.0106158	0.0331933	-0.0142479	0.00810842	0.0788878	-0.00313526	0.0171165	0.854664	-0.040325	0.0245782	0.100863	0.00535628	0.00577586	0.353741	-0.0354996	0.0107165	0.000924336	-0.011315	0.0137456	0.410408	0.00163691	0.0150609	0.913451
rs13702	C	T	-0.0724579	0.00449623	259.701	8.5e-63	0.287853	-0.0255952	0.0108609	0.0184412	-0.0243226	0.0111861	0.0111861	-0.0530219	0.00809837	5.86138e-11	0.0091787	0.0091787	0.0091787	-0.0522759	0.0103688	-0.0522759	-0.0468066	0.0154608	0.00246638	-0.061438	0.0121496	4.26334e-07	-0.0566471	0.00927867	1.02745e-09	-0.0343196	0.0194101	0.0770389	-0.094719	0.0281081	0.000752177	-0.0173765	0.00658514	0.00832109	-0.0146794	0.0122223	0.229737	-0.0442455	0.0156948	0.0048156	-0.0102906	0.0171221	0.547833
rs139915535	G	A	0.124781	0.015344	66.1332	6.9e-16	0.018003	-0.107875	0.11095	0.330907	0.0721209	0.117182	0.117182	-0.0138503	0.0840998	0.869189	0.095882	0.095882	0.095882	0.0448247	0.107043	0.0448247	0.090835	0.163172	0.577746	-0.0807284	0.123106	0.511976	0.0438426	0.0961473	0.648394	0.276099	0.210943	0.190575	0.439911	0.307861	0.153024	-0.0325186	0.069003	0.637453	0.0506359	0.127723	0.691772	0.166785	0.135581	0.218641	-0.137498	0.177497	0.438548
rs141469619	G	A	0.129986	0.0214838	36.6076	3.5e-10	0.010141	0.00890864	0.0727294	0.902511	-0.0821612	0.0762968	0.0762968	-0.00617653	0.0547125	0.910117	0.0619448	0.0619448	0.0619448	-0.0220554	0.0703015	-0.0220554	-0.0843311	0.107411	0.432381	-0.00943071	0.0813055	0.90766	0.0187374	0.0625526	0.764522	0.166138	0.128996	0.197773	0.0554254	0.185794	0.765463	-0.00547262	0.0444796	0.902078	-0.0709209	0.0828004	0.391705	0.139088	0.112457	0.216156	-0.159787	0.114595	0.16321
rs142791556	C	T	-0.0676508	0.0118352	32.6734	1.1e-08	0.030647	-0.0123141	0.0295001	0.676366	-0.000348267	0.0306688	0.0306688	0.00486707	0.0219638	0.824629	0.0248376	0.0248376	0.0248376	-0.00639996	0.0280845	-0.00639996	-0.0259061	0.0416125	0.533577	-0.0387906	0.0329176	0.238632	-0.0154505	0.0251042	0.538254	0.0123791	0.0532491	0.816169	-0.0261838	0.0761132	0.730838	0.0173421	0.0179152	0.33304	0.025717	0.0331998	0.438567	0.101687	0.0427903	0.0174828	-0.0401915	0.0466987	0.389427
rs164641	C	T	-0.0543787	0.00948321	32.8811	6.3e-09	0.049028	0.0228657	0.0292973	0.435113	0.0593895	0.0301839	0.0301839	0.00563959	0.0218674	0.796485	0.0247732	0.0247732	0.0247732	0.00545361	0.0281197	0.00545361	-0.0244161	0.0419785	0.560813	-0.0250083	0.0329149	0.447381	-0.0154739	0.0250771	0.5372	-0.0615083	0.0521702	0.238402	-0.0351674	0.074712	0.637851	0.0161352	0.0177924	0.364481	-0.0192159	0.0331163	0.561742	-0.00610726	0.0428038	0.886543	0.00761329	0.046128	0.868907
rs17001244	G	A	0.0357842	0.00535206	44.7034	4.1e-11	0.174486	0.0161063	0.0119031	0.176017	0.00863486	0.0122773	0.0122773	0.0290377	0.0088191	0.000992659	0.00997661	0.00997661	0.00997661	0.0333695	0.0112834	0.0333695	0.0452882	0.0167563	0.00687686	0.0354147	0.0131931	0.00726758	0.0318176	0.0100839	0.00160339	-0.00130374	0.0213732	0.95136	-0.00163986	0.0306324	0.957307	0.0261623	0.00720506	0.000282221	0.0274386	0.0134346	0.0411131	0.0119387	0.0171651	0.486728	-0.01456	0.0187741	0.438024
rs1936806	T	C	0.024967	0.00410228	37.041	4.4e-10	0.448447	-0.00587736	0.00957819	0.539467	-0.00876137	0.00986783	0.00986783	-0.000557193	0.00711136	0.937548	0.00805166	0.00805166	0.00805166	-0.00388697	0.00909491	-0.00388697	-0.00909181	0.0135726	0.502944	0.00805369	0.0106575	0.449838	0.0099632	0.00813983	0.22095	-3.80259e-05	0.0171567	0.998232	0.0121125	0.0246615	0.62332	-0.00238816	0.0057936	0.680188	-0.0193623	0.0107852	0.0726106	0.0121524	0.013785	0.37801	0.00192324	0.0150871	0.898564
rs198325	T	C	-0.0283911	0.00490293	33.5315	9.8e-10	0.22016	0.00224963	0.0121319	0.852891	0.0132876	0.0124546	0.0124546	0.00215395	0.00898233	0.810486	0.0101762	0.0101762	0.0101762	0.00403913	0.0114738	0.00403913	-0.00676481	0.0171174	0.692695	-0.0016068	0.0134862	0.905162	0.0043559	0.0102939	0.672184	0.00144938	0.0217287	0.946818	-0.0437734	0.0312962	0.161909	0.00636075	0.00731647	0.384642	0.0116335	0.0136057	0.392527	0.00560473	0.0174836	0.748537	-0.0402503	0.0190961	0.0350502
rs2104616	C	T	-0.0277919	0.00407725	46.4624	1.1e-12	0.540082	0.00219295	0.00964743	0.820183	-0.0159601	0.00993254	0.00993254	-0.00511802	0.00715493	0.474416	0.00809943	0.00809943	0.00809943	-0.00805349	0.009158	-0.00805349	-0.00226427	0.0136381	0.868137	-0.00411738	0.0107062	0.700548	-0.004229	0.00818402	0.605338	-0.0143835	0.0172869	0.405385	0.0207394	0.0247847	0.402713	0.00728585	0.00583347	0.211674	-0.00574486	0.0108503	0.596482	0.0290927	0.013889	0.036201	-0.0245629	0.0152145	0.106431
rs2122982	A	G	-0.0290494	0.00475689	37.2931	7e-10	0.238662	0.0138755	0.01121	0.215798	0.00983117	0.011542	0.011542	-0.0140791	0.00832653	0.0908615	0.0094276	0.0094276	0.0094276	-0.0121936	0.0106443	-0.0121936	0.000499007	0.0158881	0.974945	-0.0283291	0.0124578	0.0229657	-0.0188869	0.00953267	0.0475598	-0.00814845	0.0201046	0.685255	-0.0225484	0.0288417	0.434333	0.00605762	0.00678568	0.372015	-0.0172855	0.0126229	0.170882	0.0222138	0.0161405	0.168737	0.0147399	0.0176772	0.404374
rs2245221	A	G	-0.0273316	0.0041268	43.8635	6.2e-11	0.558967	0.00350858	0.0100452	0.72688	0.00786487	0.0103406	0.0103406	0.0108919	0.00746011	0.144287	0.00845211	0.00845211	0.00845211	0.0102213	0.00954587	0.0102213	0.00226564	0.0142637	0.873795	-0.00531412	0.0111737	0.634365	0.00403565	0.00854357	0.636669	0.00806165	0.0179888	0.654047	0.00350324	0.0258351	0.892138	-0.00104317	0.00607326	0.863622	-0.00211301	0.0113109	0.851807	-0.00495802	0.0144837	0.732113	0.0112346	0.0158199	0.47761
rs2343681	A	G	0.0326816	0.00498769	42.9346	6.4e-11	0.788405	0.00516425	0.0112286	0.645574	0.0273649	0.0115706	0.0115706	0.0266627	0.0083479	0.00140346	0.00943679	0.00943679	0.00943679	0.0299165	0.0106732	0.0299165	0.0250212	0.0158239	0.113826	0.0299347	0.0124769	0.0164308	0.026631	0.0095623	0.00535266	0.00351096	0.0201724	0.861828	-0.0183321	0.0289978	0.527264	0.0140759	0.00679195	0.0382235	0.0293205	0.0126149	0.0201108	-0.000939313	0.0161821	0.953711	-0.00284109	0.0177249	0.872654
rs241777	T	C	-0.0245588	0.00408083	36.2174	9.4e-09	0.485229	0.00169383	0.00957567	0.859596	-0.000638348	0.00987904	0.00987904	-0.00241175	0.00710654	0.734331	0.00805065	0.00805065	0.00805065	0.00263597	0.00908636	0.00263597	-0.00823555	0.0135429	0.543117	0.0032766	0.0106381	0.758078	4.93588e-05	0.00812975	0.995156	0.0346545	0.0171467	0.0432733	0.0157885	0.0246101	0.521167	0.0170172	0.0057972	0.00333096	0.0209709	0.0107877	0.0518991	0.0218795	0.0137902	0.112604	-0.0325145	0.0151042	0.0313437
rs2517671	G	A	0.02607	0.00410832	40.2674	1.1e-09	0.41912	-0.00849832	0.00972228	0.382059	-0.0157658	0.01003	0.01003	0.013962	0.00720851	0.0527594	0.00815654	0.00815654	0.00815654	0.00896539	0.00922375	0.00896539	0.00956509	0.0137569	0.486871	0.0349435	0.0107928	0.00120506	0.0154222	0.00824766	0.0614993	-0.0183243	0.0173997	0.292278	-0.0332354	0.0249751	0.183275	-0.00685076	0.00588076	0.244041	0.00367232	0.0109411	0.73714	0.00468647	0.0139888	0.737614	-0.00964026	0.0153346	0.529571
rs2569550	C	T	0.0437356	0.00414337	111.42	2.1e-25	0.593316	0.00481485	0.00976374	0.621916	0.0215479	0.0100608	0.0100608	0.0304295	0.00725407	2.73093e-05	0.00821401	0.00821401	0.00821401	0.0376364	0.00927904	0.0376364	0.0450458	0.013845	0.00113959	0.0532114	0.0108701	9.81884e-07	0.0373754	0.00830493	6.78297e-06	0.0285616	0.0174527	0.101733	0.0485101	0.0250314	0.0526272	0.0267265	0.00590888	6.09354e-06	0.00482186	0.0109851	0.660703	0.0298845	0.014055	0.0334819	0.00271034	0.01538	0.860118
rs2618566	T	G	-0.023346	0.00429409	29.5585	8.2e-09	0.660287	-0.00322814	0.0102602	0.753043	-0.00539117	0.0105745	0.0105745	0.0102565	0.00760028	0.17718	0.00860357	0.00860357	0.00860357	0.0116795	0.0097177	0.0116795	-0.00839185	0.0144772	0.562146	0.00034765	0.0113762	0.975621	-0.000993985	0.00869589	0.908996	-0.0192304	0.0183733	0.29526	-0.0269701	0.0263879	0.306752	-0.000646174	0.00620752	0.917094	-0.0130626	0.0115487	0.258018	0.0114592	0.0147627	0.437615	0.0191179	0.016203	0.238041
rs28650790	T	C	0.0316266	0.00515714	37.6086	2.3e-10	0.192422	0.00465437	0.0140185	0.739876	-0.0118258	0.0144517	0.0144517	-0.00789255	0.0103727	0.446721	0.0117443	0.0117443	0.0117443	0.0144605	0.0132516	0.0144605	0.036268	0.0197481	0.0662796	0.00194358	0.015561	0.900602	0.0113903	0.0118723	0.337358	-0.0305233	0.0252128	0.22604	-0.0269518	0.0362479	0.457155	0.0127082	0.00845244	0.132713	-0.0191497	0.0157683	0.22458	0.011586	0.0200993	0.564318	-0.00889982	0.0221283	0.687542
rs28807203	C	A	-0.119957	0.00942164	162.106	4.8e-38	0.049209	0.0221078	0.0194372	0.255374	-0.0092902	0.0199918	0.0199918	-0.0312947	0.0144382	0.0301974	0.0163239	0.0163239	0.0163239	-0.0472476	0.018483	-0.0472476	-0.0741605	0.0279305	0.00792647	-0.0261138	0.0215487	0.22557	-0.0306757	0.0165013	0.0630289	-0.0452557	0.0348529	0.194123	-0.0739951	0.0495379	0.135252	-0.0140189	0.0117938	0.234571	0.0195943	0.0220407	0.374001	-0.0106989	0.0278627	0.700989	0.0341088	0.0308081	0.268235
rs4704834	G	A	0.0375464	0.00424186	78.3473	1.7e-19	0.644037	-0.0094851	0.010167	0.350858	-0.014889	0.0104543	0.0104543	0.00913627	0.00754535	0.225953	0.00854149	0.00854149	0.00854149	0.00283305	0.00965785	0.00283305	-0.00502773	0.0143937	0.726864	0.00334294	0.0112915	0.767187	0.00688797	0.00863559	0.425087	0.0187618	0.0181922	0.302395	0.0389119	0.0261444	0.13666	-0.0136356	0.00614962	0.0266023	-0.00799633	0.0114595	0.48531	0.0104146	0.0146798	0.478045	0.0311929	0.0160211	0.0515359
rs472495	T	G	0.0330067	0.00425518	60.1684	3.8e-15	0.649117	0.0168255	0.00964455	0.0810625	0.0149697	0.00991854	0.00991854	0.0438741	0.00715535	8.69681e-10	0.00810183	0.00810183	0.00810183	0.0485422	0.00914926	0.0485422	0.0423458	0.0136432	0.00191047	0.0629697	0.010734	4.45379e-09	0.0496504	0.00819122	1.34927e-09	0.0476544	0.0172732	0.00580043	0.0757107	0.0248085	0.00227468	0.00820719	0.00583266	0.159395	0.0202499	0.0108418	0.0617959	0.0197353	0.0138914	0.15541	-0.000615806	0.0152048	0.967694
rs4794048	C	A	0.0265656	0.00408066	42.3817	1.7e-11	0.480819	0.00968338	0.00952443	0.309301	-0.0120779	0.00981361	0.00981361	0.0210513	0.00706708	0.00289394	0.00799949	0.00799949	0.00799949	0.0324952	0.00904473	0.0324952	0.0489497	0.0134689	0.000278766	0.0272663	0.0105821	0.00997654	0.027206	0.00808613	0.000766779	0.0272708	0.0170349	0.109403	0.0582627	0.0244486	0.0171692	-0.0118288	0.0057635	0.0401347	0.0205158	0.0107255	0.0557712	-0.0012448	0.0137052	0.92763	-0.00966942	0.015019	0.519696
rs58542926	T	C	-0.0846347	0.00773417	119.748	2.1e-26	0.074402	0.00807943	0.0194527	0.677896	-0.0151198	0.0199948	0.0199948	-0.0695794	0.0145432	1.71577e-06	0.0165362	0.0165362	0.0165362	-0.0767369	0.0186302	-0.0767369	-0.0638366	0.0275142	0.0203334	-0.0839757	0.0218436	0.000120848	-0.0731692	0.0167339	1.22817e-05	-0.0607538	0.0348348	0.0811503	-0.11057	0.0501024	0.0273225	0.036044	0.0117188	0.00209971	-0.0398815	0.0217976	0.0673054	-0.0419163	0.0280676	0.135331	0.0237902	0.0304892	0.435224
rs59781045	T	C	-0.0576708	0.00810003	50.6919	1.4e-13	0.068064	-0.0296602	0.0175998	0.091939	-0.0378625	0.0181145	0.0181145	-0.0254268	0.0130312	0.0510305	0.0147523	0.0147523	0.0147523	-0.0281823	0.016635	-0.0281823	-0.00926434	0.0247375	0.708027	-0.0308384	0.0195984	0.115598	-0.0105612	0.0149215	0.479077	0.00311387	0.0317409	0.921851	-0.0538986	0.0459375	0.240674	-0.0181013	0.0106137	0.0881069	-0.0191199	0.0197487	0.332965	0.0103408	0.0251591	0.681061	-0.0116421	0.0277539	0.674868
rs60403635	C	T	-0.0719795	0.0100433	51.3647	4.1e-14	0.043021	0.027368	0.0223038	0.219803	0.0180451	0.0228648	0.0228648	-0.0246135	0.016581	0.137693	0.0187854	0.0187854	0.0187854	-0.0352558	0.0212002	-0.0352558	0.0164032	0.031639	0.604146	-0.0164844	0.0246977	0.504487	-0.0252435	0.0189854	0.183641	0.0405316	0.0398693	0.309339	0.0358779	0.0569128	0.528432	-0.0018494	0.0135106	0.891122	-0.00214836	0.0253423	0.932441	-0.0594732	0.0324274	0.0666469	-0.0111987	0.03514	0.749963
rs613334	A	G	0.023414	0.00408256	32.8917	4e-09	0.503588	0.0184791	0.00959618	0.0541452	0.012647	0.00988101	0.00988101	0.0137063	0.00711659	0.0541091	0.00805547	0.00805547	0.00805547	0.0121614	0.00910107	0.0121614	0.0211434	0.0135587	0.118902	0.0165105	0.0106634	0.121541	0.0217401	0.00814866	0.00763185	-0.0156272	0.0171873	0.363229	-0.00830337	0.0246772	0.736509	0.00205506	0.00580073	0.723133	0.0305202	0.0108143	0.00476947	0.0206557	0.0138169	0.134925	0.0105729	0.0151198	0.484382
rs643884	C	T	0.0362817	0.00559187	42.098	1.7e-11	0.157991	0.00597182	0.0112921	0.59691	0.00698991	0.0116398	0.0116398	0.0114925	0.00837886	0.170186	0.00948723	0.00948723	0.00948723	0.0160022	0.0107408	0.0160022	0.0256831	0.016066	0.109908	0.0373004	0.0125012	0.00284734	0.0235548	0.00958812	0.0140236	0.00846569	0.0201663	0.674635	-0.0236489	0.0289569	0.414104	0.0038689	0.0068287	0.57101	-0.0201773	0.0127224	0.112746	0.015164	0.0162646	0.351164	-0.001309	0.0177941	0.941357
rs6511720	T	G	-0.149223	0.00623861	572.132	1.2e-128	0.119788	-0.0147911	0.0158067	0.349403	-0.0445445	0.0162819	0.0162819	-0.100339	0.0118145	2.01604e-17	0.0134517	0.0134517	0.0134517	-0.121028	0.0151728	-0.121028	-0.136122	0.0226516	1.86252e-09	-0.131863	0.0178364	1.43615e-13	-0.109804	0.0135891	6.461e-16	-0.0215181	0.0283025	0.447082	-0.159677	0.0422612	0.000157885	-0.0113455	0.00953618	0.234151	-0.0341801	0.0176978	0.0534429	-0.102002	0.0232282	1.12686e-05	-0.0347004	0.0248921	0.163308
rs6544713	C	T	-0.0430102	0.00434887	97.8115	1.8e-23	0.676267	-0.00640747	0.0115511	0.579095	-0.00826793	0.0119453	0.0119453	-0.0318881	0.00856474	0.00019673	0.00968369	0.00968369	0.00968369	-0.0331182	0.0109573	-0.0331182	-0.0211707	0.0164532	0.198191	-0.0538398	0.0127461	2.39988e-05	-0.0403366	0.00978368	3.74223e-05	-0.0476394	0.0206623	0.021132	-0.0764856	0.0290955	0.00856939	-0.0169682	0.00699458	0.0152704	-0.00497122	0.0130187	0.702571	-0.0309242	0.0166138	0.0626946	0.00152979	0.0182145	0.933067
rs6602909	C	T	0.0251428	0.00433279	33.6738	1.1e-09	0.328949	0.00544767	0.0100326	0.587134	0.0075199	0.0103521	0.0103521	-0.00294984	0.00744823	0.692072	0.00843458	0.00843458	0.00843458	-0.00598899	0.00953627	-0.00598899	0.00732833	0.0142333	0.606643	-0.00387505	0.011163	0.728492	-0.00135521	0.00852621	0.873711	-0.0204654	0.0179503	0.25424	0.00117518	0.0257706	0.963628	0.0121296	0.00606841	0.0456289	0.0049507	0.0112816	0.660783	0.0150334	0.0144702	0.298842	0.00277096	0.0157892	0.860689
rs67276129	G	T	0.0675301	0.0104403	41.8378	2.1e-11	0.039896	0.0204507	0.0198063	0.301823	0.0136603	0.0205092	0.0205092	0.0223858	0.0147521	0.12915	0.0167028	0.0167028	0.0167028	0.0207402	0.0188985	0.0207402	0.0307794	0.0281015	0.273388	0.0197067	0.0221019	0.372592	0.01979	0.0168784	0.240997	-0.0176838	0.035535	0.618734	0.0142814	0.0510419	0.779633	-0.000549541	0.0120311	0.963568	-0.0384291	0.0223377	0.085365	-0.0192265	0.0285396	0.500515	0.0222452	0.0312526	0.476596
rs6920309	T	C	-0.0261561	0.00409511	40.7957	1.5e-10	0.456844	0.00611592	0.00959709	0.52395	0.000124601	0.00989945	0.00989945	-0.00876176	0.00712138	0.218568	0.00805786	0.00805786	0.00805786	0.000387676	0.00910033	0.000387676	-0.0245339	0.0135725	0.0706659	-0.0213036	0.0106541	0.045547	-0.0134523	0.00814769	0.0987279	-0.0356701	0.0171919	0.0380032	-0.0332967	0.0246551	0.176856	-0.00419051	0.00580591	0.470438	-0.0159429	0.0107985	0.139836	0.0016389	0.0138252	0.905637	0.00502592	0.0151278	0.739714
rs693	A	G	0.0885899	0.00406738	474.394	6.9e-109	0.520903	-0.0106678	0.00965193	0.269052	-0.0151239	0.0099476	0.0099476	-0.00461568	0.00716152	0.519243	0.00811168	0.00811168	0.00811168	-0.0116586	0.0091695	-0.0116586	-0.0246563	0.0136743	0.0713707	0.000448207	0.0107357	0.966699	-0.00635972	0.00819669	0.437814	-0.0177015	0.0172694	0.305351	0.0371785	0.0247764	0.133469	-0.0149275	0.00583412	0.0105078	0.00421327	0.0108596	0.698035	-0.0102109	0.0139124	0.462986	-0.0331268	0.0152138	0.0294496
rs7241918	T	G	-0.0466449	0.00534199	76.2434	5.4e-18	0.822907	-0.000577845	0.0125885	0.963388	-0.0035414	0.0129837	0.0129837	-0.00281215	0.00935625	0.763746	0.010596	0.010596	0.010596	-0.00852943	0.0119564	-0.00852943	-0.0169282	0.0178766	0.343666	-0.00861764	0.0139789	0.53758	-0.00687936	0.010706	0.520503	-0.00252397	0.0225433	0.910854	0.00976318	0.0322764	0.762281	-0.00195105	0.0076332	0.798259	-0.0108784	0.0142095	0.443931	-0.0167813	0.0181711	0.355739	0.00577845	0.0198455	0.770919
rs72836561	T	C	0.0698528	0.0116444	35.986	1.4e-09	0.031483	-0.0377395	0.0269241	0.161004	0.0482519	0.0278043	0.0278043	0.0308106	0.0199757	0.122975	0.0226637	0.0226637	0.0226637	0.0324762	0.0255765	0.0324762	0.0593134	0.0383987	0.122426	0.0690804	0.0298371	0.0205992	0.0394802	0.0229446	0.08531	0.0817057	0.0482911	0.0906567	0.141687	0.0699818	0.0429052	0.0124747	0.0162898	0.443798	-0.000412632	0.0302182	0.989105	0.17433	0.037414	3.17015e-06	-0.080238	0.0423106	0.0579069
rs73066466	C	A	0.0252372	0.00483069	27.2938	3.2e-08	0.232683	0.00492867	0.0110093	0.654381	0.00411275	0.01133	0.01133	0.0134363	0.00816454	0.0998275	0.00924128	0.00924128	0.00924128	0.0192904	0.0104364	0.0192904	0.0277001	0.0155751	0.0753251	-0.00116432	0.0122684	0.924391	0.00337296	0.00934653	0.718191	-0.00136042	0.0197203	0.945001	0.0201424	0.0282966	0.476569	0.0085315	0.00665527	0.199872	0.0118953	0.0123893	0.336991	-0.0118421	0.0158348	0.454546	-0.00604256	0.0173589	0.727768
rs75911530	A	G	0.114139	0.0119792	90.7847	2.2e-21	0.032886	0.111979	0.0492033	0.0228555	0.0132858	0.049936	0.049936	0.0751955	0.0363652	0.0386598	0.0404918	0.0404918	0.0404918	0.0350398	0.0470565	0.0350398	-0.0656466	0.0704667	0.351544	0.0147104	0.0550563	0.789323	0.0190985	0.0418584	0.6482	0.00188589	0.087193	0.982744	-0.0446231	0.126702	0.724696	0.0255525	0.0294626	0.385786	0.0377029	0.0546357	0.490145	0.0343958	0.0696636	0.621488	0.0478032	0.076671	0.532965
rs77542162	G	A	0.136856	0.0136755	100.148	9.3e-25	0.022667	-0.0743668	0.0582291	0.201552	0.0539004	0.0613227	0.0613227	0.0589878	0.0433627	0.173723	0.0494148	0.0494148	0.0494148	0.0738599	0.0552502	0.0738599	-0.0351271	0.0837138	0.67477	0.0708411	0.0651175	0.276641	0.105865	0.049796	0.0335058	0.0756973	0.104171	0.467432	0.0372749	0.149529	0.803143	0.0759573	0.0353718	0.0317622	-0.0384517	0.0647865	0.552837	0.0452869	0.0841933	0.590652	0.189467	0.0912564	0.0378748
rs77960347	G	A	-0.135212	0.0177656	57.9256	1.5e-14	0.013239	-0.0391221	0.0542711	0.470993	-0.129961	0.0571527	0.0571527	-0.0818543	0.0406794	0.0442008	0.046079	0.046079	0.046079	-0.177878	0.0537875	-0.177878	-0.225036	0.0818314	0.00595964	-0.125768	0.0603429	0.0371407	-0.153325	0.0478753	0.00136198	-0.193789	0.0983862	0.0488754	-0.174148	0.140028	0.213623	-0.0176441	0.033279	0.595982	-0.123118	0.0613163	0.0446519	-0.147034	0.0781036	0.0597613	-0.0112447	0.0855026	0.895369
rs8103315	A	C	0.0490815	0.00609542	64.8378	1e-17	0.135789	-0.0245032	0.0122803	0.0460066	0.000757758	0.0127095	0.0127095	0.0157061	0.00911602	0.0849044	0.0103188	0.0103188	0.0103188	0.010341	0.0116532	0.010341	0.0680226	0.017162	7.38397e-05	0.037167	0.0136123	0.00632572	0.0324696	0.0103903	0.00177807	-0.00361823	0.0220682	0.869765	0.0259343	0.0316618	0.412727	-3.00622e-05	0.00743719	0.996775	-0.00639414	0.0138377	0.644024	0.0150134	0.0176903	0.396059	0.0447725	0.019377	0.020855
rs9295128	T	G	-0.0950045	0.0160954	34.8405	6.2e-09	0.016821	0.0248458	0.0460334	0.589379	0.12798	0.0474665	0.0474665	0.287651	0.0326347	1.20476e-18	0.0364608	0.0364608	0.0364608	0.32406	0.0411226	0.32406	0.391468	0.0591485	3.63078e-11	0.366967	0.0479933	2.06966e-14	0.352867	0.036455	3.68383e-22	0.263299	0.0770097	0.000628434	0.42393	0.10525	5.62937e-05	0.0324472	0.0275709	0.239251	0.241742	0.0483587	5.76501e-07	0.320691	0.0604477	1.12512e-07	-0.0995142	0.0722537	0.168423
Exposure：the ApoB/ApoA1 ratio								Association with Ischemic Stroke
SNP	Effect allele	Other allele	Beta	Se	F	P value	Eaf	Beta	Se	P value
rs10145740	T	C	-0.0268609	0.00474915	31.9896	1.3e-09	0.244938	0.0153	0.0098	0.1161
rs10410835	C	T	0.0532837	0.00411317	167.817	1e-39	0.523084	0.0076	0.0093	0.4124
rs10489615	G	A	-0.0437893	0.0041699	110.277	3.5e-26	0.613249	-0.0029	0.0088	0.740099
rs10773112	T	C	-0.0244368	0.00453055	29.0929	2.9e-08	0.720433	-0.0074	0.0094	0.4327
rs11057397	T	C	-0.0338963	0.0042973	62.2176	2.4e-16	0.337501	-0.0075	0.0091	0.4099
rs112001035	A	G	0.0583006	0.00874529	44.4424	3.3e-11	0.059725	0.0159	0.0267	0.551001
rs1128249	T	G	-0.026476	0.00416536	40.4017	3.3e-10	0.391999	-0.0122	0.0093	0.1887
rs112875651	A	G	-0.0524022	0.00422216	154.039	5.4e-38	0.392383	0.0001	0.0092	0.9873
rs114536010	T	C	0.167268	0.0127995	170.781	7.5e-40	0.026	0.0277	0.0322	0.3903
rs11601507	A	C	0.0512616	0.00792184	41.8728	8.5e-13	0.069166	0.0126	0.018	0.4831
rs12208357	T	C	0.0660495	0.00799746	68.2079	8.9e-18	0.069998	-0.0187	0.0196	0.3419
rs12740374	T	G	-0.115316	0.00489104	555.874	1.1e-126	0.221059	-0.0179	0.0104	0.0843995
rs12804228	G	A	0.0627602	0.00735965	72.7201	7.4e-17	0.084719	-0.0206	0.0141	0.143
rs12916	C	T	0.0516197	0.00415145	154.608	6e-37	0.400342	-0.0056	0.0087	0.5209
rs1320143	A	G	-0.0250856	0.00407328	37.928	1.8e-10	0.536426	-0.0076	0.0088	0.3896
rs13702	C	T	-0.0724579	0.00449623	259.701	8.5e-63	0.287853	-0.0203	0.0095	0.0325297
rs139915535	G	A	0.124781	0.015344	66.1332	6.9e-16	0.018003	0.0158	0.0254	0.5329
rs164641	C	T	-0.0543787	0.00948321	32.8811	6.3e-09	0.049028	0.0046	0.0214	0.8291
rs17001244	G	A	0.0357842	0.00535206	44.7034	4.1e-11	0.174486	0.013	0.0099	0.1914
rs1936806	T	C	0.024967	0.00410228	37.041	4.4e-10	0.448447	0.0046	0.0085	0.5884
rs198325	T	C	-0.0283911	0.00490293	33.5315	9.8e-10	0.22016	0.0076	0.0116	0.510199
rs2104616	C	T	-0.0277919	0.00407725	46.4624	1.1e-12	0.540082	0.0177	0.0086	0.0390104
rs2122982	A	G	-0.0290494	0.00475689	37.2931	7e-10	0.238662	-0.0068	0.0106	0.5188
rs2245221	A	G	-0.0273316	0.0041268	43.8635	6.2e-11	0.558967	0.0019	0.0085	0.8234
rs2343681	A	G	0.0326816	0.00498769	42.9346	6.4e-11	0.788405	-0.0076	0.0104	0.465
rs241777	T	C	-0.0245588	0.00408083	36.2174	9.4e-09	0.485229	-0.0028	0.0088	0.7474
rs2517671	G	A	0.02607	0.00410832	40.2674	1.1e-09	0.41912	-0.0094	0.0106	0.3745
rs2569550	C	T	0.0437356	0.00414337	111.42	2.1e-25	0.593316	0.0157	0.0085	0.0649696
rs2618566	T	G	-0.023346	0.00429409	29.5585	8.2e-09	0.660287	-0.0061	0.0094	0.519
rs28650790	T	C	0.0316266	0.00515714	37.6086	2.3e-10	0.192422	0.0217	0.0123	0.0771792
rs28807203	C	A	-0.119957	0.00942164	162.106	4.8e-38	0.049209	-0.0195	0.0171	0.2555
rs4704834	G	A	0.0375464	0.00424186	78.3473	1.7e-19	0.644037	0.0033	0.009	0.7117
rs472495	T	G	0.0330067	0.00425518	60.1684	3.8e-15	0.649117	0.017	0.0091	0.0611702
rs4794048	C	A	0.0265656	0.00408066	42.3817	1.7e-11	0.480819	0.007	0.0083	0.3988
rs58542926	T	C	-0.0846347	0.00773417	119.748	2.1e-26	0.074402	-0.0065	0.0166	0.696101
rs59781045	T	C	-0.0576708	0.00810003	50.6919	1.4e-13	0.068064	-0.0231	0.0162	0.1533
rs60403635	C	T	-0.0719795	0.0100433	51.3647	4.1e-14	0.043021	-0.0211	0.0221	0.3392
rs613334	A	G	0.023414	0.00408256	32.8917	4e-09	0.503588	-0.0066	0.0089	0.4582
rs643884	C	T	0.0362817	0.00559187	42.098	1.7e-11	0.157991	0.0214	0.0103	0.0380496
rs6511720	T	G	-0.149223	0.00623861	572.132	1.2e-128	0.119788	-0.0622	0.0152	4.142e-05
rs6544713	C	T	-0.0430102	0.00434887	97.8115	1.8e-23	0.676267	-0.0263	0.011	0.01637
rs6602909	C	T	0.0251428	0.00433279	33.6738	1.1e-09	0.328949	0.0316	0.0097	0.00117899
rs67276129	G	T	0.0675301	0.0104403	41.8378	2.1e-11	0.039896	-0.0021	0.0198	0.914
rs6920309	T	C	-0.0261561	0.00409511	40.7957	1.5e-10	0.456844	0.0102	0.0096	0.2868
rs693	A	G	0.0885899	0.00406738	474.394	6.9e-109	0.520903	-0.0045	0.0094	0.6312
rs7241918	T	G	-0.0466449	0.00534199	76.2434	5.4e-18	0.822907	-0.0031	0.0121	0.798
rs72836561	T	C	0.0698528	0.0116444	35.986	1.4e-09	0.031483	0.0222	0.0353	0.5286
rs72848251	A	G	0.0468904	0.00527215	79.1029	1.4e-17	0.19466	0.0342	0.0141	0.0155801
rs73066466	C	A	0.0252372	0.00483069	27.2938	3.2e-08	0.232683	-0.0194	0.0099	0.0494094
rs75911530	A	G	0.114139	0.0119792	90.7847	2.2e-21	0.032886	-0.0187	0.0306	0.5418
rs77542162	G	A	0.136856	0.0136755	100.148	9.3e-25	0.022667	0.0429	0.038	0.2589
rs821840	G	A	-0.150493	0.00434128	1201.7	1e-200	0.324538	0.0054	0.0106	0.611899
[truncated: 27 more columns]

## Sheet: Table S3
Table S3 Causal effect of CMD risk factors on the ApoB/ApoA1 ratio from MR Analysis
Association between HbA1C and the ApoB/ApoA1 ratio
SNP	effect_allele	other_allele	beta.exposure	se.exposure	F	pval.exposure	beta.outcome	se.outcome	pval.outcome
rs1046896	T	C	0.0346	0.0032	116.91	1.57616e-26	0.000236989	0.00438004	0.93
rs1387153	T	C	0.0258	0.0039	43.7633	3.96096e-11	0.00378945	0.00448681	0.51
rs16926246	T	C	-0.089	0.0057	243.798	3.11028e-54	-0.0126139	0.00605245	0.0309999
rs1799884	T	C	0.038	0.0041	85.9012	1.45111e-20	0.00703046	0.00531753	0.3
rs1800562	A	G	-0.0636	0.0069	84.9603	2.59298e-20	-0.0364187	0.0076362	2.5e-06
rs2779116	T	C	0.0237	0.004	35.1056	2.751e-09	0.0077663	0.00458803	0.0589997
rs4737009	A	G	0.0269	0.0039	47.5746	6.11505e-12	-0.00205682	0.00478414	0.8
rs552976	G	A	0.029	0.0034	72.7509	8.15643e-18	0.00210501	0.00425289	0.64
rs6474359	C	T	-0.0601	0.0105	32.762	1.17801e-08	-0.0325208	0.0107736	0.00140001
rs7998202	G	A	0.0307	0.0053	33.5525	5.23504e-09	0.00568927	0.00581623	0.5
rs855791	G	A	-0.0271	0.0036	56.6674	2.74221e-14	-0.00328991	0.00411278	0.29
Association between Fasting glucose and the ApoB/ApoA1 ratio
SNP	effect_allele	other_allele	beta.exposure	se.exposure	F	pval.exposure	beta.outcome	se.outcome	pval.outcome
rs10811661	C	T	-0.024	0.0028	73.4694	5.65e-18	-0.00385299	0.00536442	0.37
rs10814916	C	A	0.016	0.0022	52.8926	2.26e-13	-0.00605683	0.0040678	0.12
rs11195502	T	C	-0.032	0.0037	74.7991	1.97e-18	-0.000742122	0.00706828	0.780001
rs11558471	G	A	-0.029	0.0023	158.979	7.8e-37	-0.00507786	0.00438106	0.16
rs11603334	A	G	-0.019	0.0028	46.0459	1.12e-11	0.000997295	0.00563954	0.83
rs11607883	A	G	-0.021	0.0021	100	6.32e-24	0.00704291	0.00407461	0.0739997
rs11619319	G	A	0.02	0.0024	69.4444	1.33e-15	0.00250743	0.00490456	0.67
rs11708067	G	A	-0.023	0.0026	78.2544	1.3e-18	0.00182214	0.00475406	0.7
rs11715915	T	C	-0.012	0.0022	29.7521	4.9e-08	0.00179823	0.00440392	0.61
rs1260326	C	T	0.029	0.0021	190.703	2.17e-41	-0.00987319	0.0041549	0.00920005
rs1280	C	T	-0.026	0.0031	70.3434	8.56e-18	0.00675608	0.00614995	0.22
rs12888855	A	C	-0.016	0.0025	40.96	5.04e-10	-0.00907115	0.00485306	0.0369999
rs16913693	G	T	-0.043	0.0066	42.4472	3.51e-11	0.00522214	0.0130753	0.780001
rs17168486	T	C	0.031	0.0028	122.577	3.17e-28	-0.00532691	0.00538369	0.32
rs174576	A	C	-0.02	0.0022	82.6446	1.18e-18	-0.00801374	0.0042559	0.0470002
rs2191349	T	G	0.029	0.0021	190.703	1.28e-42	-0.00420876	0.0040837	0.39
rs3829109	A	G	-0.017	0.0027	39.6433	1.13e-10	-0.00341521	0.00460385	0.35
rs4502156	C	T	-0.022	0.0021	109.751	1.38e-25	0.0148452	0.00409391	0.000309999
rs4869272	T	C	0.018	0.0022	66.9421	1.02e-15	-0.0067001	0.00437625	0.1
rs560887	C	T	0.071	0.0025	806.56	1.4e-178	0.00423211	0.00444816	0.33
rs6072275	A	G	0.016	0.0028	32.6531	1.66e-08	0.01219	0.00566325	0.0369999
rs6113722	A	G	-0.035	0.0053	43.6098	2.49e-11	0.0260937	0.0106534	0.02
rs6943153	C	T	-0.015	0.0022	46.4876	1.63e-12	-6.33e-06	0.00435461	0.95
rs6975024	C	T	0.061	0.0029	442.449	2.88e-99	0.00665701	0.00531796	0.34
rs749067	C	T	-0.017	0.0022	59.7107	6.12e-15	0.00477392	0.00417914	0.17
rs7651090	G	A	0.013	0.0023	31.9471	1.75e-08	0.00469806	0.00438133	0.28
rs7903146	T	C	0.022	0.0024	84.0278	2.71e-20	-0.00957467	0.00446654	0.0350002
rs882020	T	C	0.021	0.003	49	3.04e-12	-0.00084739	0.00604092	0.7
rs9368222	A	C	0.014	0.0023	37.051	1e-09	-0.00908895	0.00463268	0.0490004
rs983309	G	T	-0.026	0.0033	62.0753	6.29e-15	-0.0284605	0.0063368	4.6e-06
Association between Fasting insulin and the ApoB/ApoA1 ratio
SNP	effect_allele	other_allele	beta.exposure	se.exposure	F	pval.exposure	eaf.exposure	beta.outcome	se.outcome	pval.outcome
rs10050393	C	T	-0.009	0.0019	22.4377	4.84295e-08	0.46	-0.00662649	0.00410371	0.0759994
rs10865959	C	G	0.0138	0.0022	39.3471	1.992e-08	0.3	-0.00692261	0.00436154	0.0790005
rs116141873	T	G	0.0428	0.0059	52.624	1.42298e-11	0.032	0.0358787	0.00952547	0.000239999
rs11708067	G	A	0.0135	0.0023	34.4518	1.299e-09	0.177	0.00182214	0.00475406	0.7
rs11727676	C	T	0.0203	0.0039	27.0934	2.89801e-08	0.084	0.0130658	0.00688764	0.0299999
rs118164457	C	T	0.0345	0.0057	36.6343	3.85798e-10	0.037	0.0118989	0.0101413	0.2
rs1206760	A	G	-0.0112	0.0019	34.7479	8.82104e-10	0.522	-0.00332982	0.00411505	0.34
rs12454712	C	T	-0.0142	0.0025	32.2624	1.77701e-09	0.398	-0.00399212	0.0041866	0.47
rs1260326	C	T	0.0231	0.0019	147.814	8.41783e-38	0.587	-0.00987319	0.0041549	0.00920005
rs13258890	C	T	-0.0128	0.0025	26.2144	2.76503e-08	0.252	0.00423218	0.00474747	0.36
rs13389219	T	C	-0.0199	0.0019	109.698	5.83848e-28	0.409	-0.0264412	0.00416414	3.29997e-10
rs1351394	C	T	0.0111	0.0018	38.0278	2.70801e-09	0.529	2.18098e-05	0.00407385	0.96
rs1474696	G	A	0.0147	0.0018	66.6944	3.01926e-16	0.476	0.0240138	0.00408254	6.90001e-10
rs17036126	T	C	0.0209	0.003	48.5344	1.279e-10	0.129	0.00810647	0.00605538	0.15
rs17331151	T	C	-0.0162	0.0031	27.3091	1.52398e-08	0.106	-0.0335026	0.00640624	1.40001e-07
rs2108349	A	G	-0.0115	0.002	33.0625	1.133e-08	0.686	-0.000160044	0.00435763	0.98
rs2780215	G	A	-0.0392	0.0063	38.716	1.064e-09	0.042	-0.00603979	0.00870006	0.43
rs2845885	T	C	-0.0204	0.0039	27.3609	1.17999e-08	0.931	-0.0103831	0.00890618	0.29
rs2943646	G	A	0.025	0.0019	173.13	8.47227e-39	0.623	0.0154767	0.00424039	8.30004e-05
rs35000407	G	T	-0.0258	0.0028	84.9031	1.50383e-21	0.117	0.000315407	0.00627761	0.91
rs3775380	G	A	0.0119	0.0018	43.7068	1.47707e-11	0.5	0.00392547	0.0040828	0.38
rs459193	G	A	0.0181	0.0021	74.288	1.12305e-18	0.715	0.0130548	0.00467205	0.0109999
rs4865796	A	G	0.0165	0.002	68.0625	7.32825e-17	0.707	0.00217702	0.00441004	0.66
rs5017305	T	A	-0.0137	0.0026	27.7648	1.06699e-08	0.764	-0.00249961	0.00540564	0.62
rs62271373	A	T	0.0256	0.0048	28.4444	1.59599e-08	0.059	0.0235302	0.00873028	0.00430002
rs6487237	A	C	0.0154	0.0026	35.0828	4.68198e-09	0.79	0.00620755	0.0050773	0.21
rs6674544	A	G	0.0177	0.002	78.3225	6.97268e-21	0.574	0.00661602	0.00416109	0.15
rs6855363	C	T	-0.0125	0.002	39.0625	4.03896e-08	0.347	0.00526983	0.00434134	0.24
rs6905288	A	G	0.0112	0.0019	34.7479	7.74997e-09	0.602	0.0153364	0.00409611	0.00016
rs7012814	A	G	-0.0219	0.0019	132.856	8.34257e-30	0.471	-0.012502	0.00410166	0.00350002
rs7133378	A	G	-0.0127	0.002	40.3225	5.99653e-11	0.339	-0.0327167	0.00436096	4.00037e-15
rs73013411	A	C	-0.018	0.0032	31.6406	2.08401e-08	0.12	-0.0169104	0.00604435	0.00299999
rs731839	A	G	-0.0121	0.0019	40.5568	3.86456e-11	0.658	-0.00703662	0.00430374	0.0909997
rs75179845	C	T	0.0216	0.0035	38.0865	6.05062e-11	0.079	-0.0236231	0.00862224	0.0032
rs7903146	T	C	-0.0116	0.0021	30.5125	1.237e-09	0.307	-0.00957467	0.00446654	0.0350002
rs860598	A	G	0.0177	0.0025	50.1264	6.8786e-12	0.824	-0.000583753	0.00553971	0.709999
rs972283	G	A	0.0105	0.0019	30.5402	1.093e-08	0.544	0.0183028	0.00406379	1.2e-05
rs9884482	C	T	0.0125	0.0019	43.2825	2.87872e-11	0.392	0.0127278	0.00421367	0.002
Association between Overweight and the ApoB/ApoA1 ratio
SNP	effect_allele	other_allele	beta.exposure	se.exposure	F	pval.exposure	eaf.exposure	beta.outcome	se.outcome	pval.outcome
rs10182181	G	A	0.057	0.009	40.1111	2.1e-10	0.5	-0.000782313	0.00406916	0.88
rs10853932	C	T	0.067	0.011	37.0992	1.29999e-09	0.691	-0.00260276	0.00423212	0.43
rs12444979	T	C	-0.079	0.013	36.929	1.79999e-09	0.06	-0.00765467	0.00581692	0.16
rs12623218	A	T	0.11	0.012	84.0278	5.79963e-22	0.881	-0.00272973	0.00538507	0.59
rs13130484	T	C	0.071	0.0094	57.0507	3.90032e-14	0.424	0.00528895	0.00411214	0.19
rs1421085	C	T	0.14	0.0092	231.569	5.79963e-50	0.448	-0.00689228	0.00413711	0.14
rs2030323	C	A	0.079	0.011	51.5785	1.10002e-12	0.783	0.0109498	0.00500019	0.0569994
rs2206277	T	C	0.08	0.012	44.4444	5.60015e-12	0.096	-0.0129911	0.00529723	0.0140001
rs2568958	A	G	0.062	0.0092	45.4159	1.10002e-11	0.65	-0.00149477	0.00414035	0.5
rs2596125	T	C	-0.052	0.009	33.3827	5.89997e-09	0.442	-0.00466113	0.00413324	0.18
rs523288	T	A	0.099	0.011	81	1.69981e-20	0.288	0.0141915	0.00482271	0.00460002
rs633715	C	T	0.078	0.011	50.281	4.00037e-12	0.267	-0.00509046	0.00498376	0.27
rs8028313	G	C	-0.065	0.011	34.9174	2e-09	0.22	-0.00305786	0.00490286	0.53
rs9816226	T	A	0.07	0.012	34.0278	2e-09	0.851	-0.0134875	0.00524319	0.0239999
Association between BMI and the ApoB/ApoA1 ratio
SNP	effect_allele	other_allele	beta.exposure	se.exposure	F	pval.exposure	eaf.exposure	beta.outcome	se.outcome	pval.outcome
rs10063334	C	T	0.0265	0.00441	36.1089	1.9e-09	0.097	-0.00154044	0.00532383	0.77
rs10132280	A	C	-0.0218	0.00279	61.0527	6.2e-15	0.3221	-0.0081649	0.00444217	0.0749998
rs10182181	G	A	0.0312	0.00252	153.288	3.2e-35	0.4908	-0.000782313	0.00406916	0.88
rs10192119	G	T	0.018	0.00325	30.6746	2.8e-08	0.2086	-0.00752678	0.00557481	0.33
rs10460960	A	G	0.0247	0.00384	41.3744	1.3e-10	0.9015	0.00544308	0.00641447	0.25
rs10499694	G	A	-0.0139	0.00252	30.4249	3.6e-08	0.5014	-0.00291025	0.00407674	0.4
rs10733682	G	A	-0.0189	0.00264	51.2526	7.5e-13	0.5536	0.00707817	0.00412755	0.11
rs10742752	C	T	0.015	0.00255	34.6021	3.9e-09	0.6374	0.000363512	0.00417209	0.81
rs1074657	C	T	-0.0172	0.00297	33.5385	7.7e-09	0.4146	-0.0147237	0.0043744	0.000850002
rs10840100	G	A	0.0176	0.00255	47.6371	5.1e-12	0.691	-0.00313886	0.00428311	0.36
rs10866869	G	A	-0.0281	0.00475	34.9966	3.5e-09	0.9	0.00830465	0.00687931	0.18
rs10883521	T	A	0.0226	0.00344	43.1618	4.9e-11	0.2187	0.000544795	0.0049628	0.83
rs10909880	T	C	-0.0151	0.00264	32.7149	1e-08	0.4603	0.00315392	0.00410224	0.37
rs10920678	G	A	-0.0165	0.00253	42.5331	6.8e-11	0.5988	0.00145715	0.00410256	0.73
rs10929925	A	C	-0.0142	0.00252	31.7523	1.8e-08	0.3794	0.00240085	0.00410188	0.53
rs10938397	G	A	0.0367	0.00253	210.422	1.4e-47	0.427	0.00444982	0.00410902	0.29
rs10968576	G	A	0.0254	0.00271	87.8474	6.5e-21	0.2912	-0.00581022	0.00434474	0.2
rs11057405	A	G	-0.0293	0.00464	39.8749	2.9e-10	0.0897	0.0114061	0.00666917	0.0719996
rs1106908	A	G	-0.0179	0.00253	50.057	1.6e-12	0.4485	-0.00576516	0.00409102	0.22
rs11081818	A	G	0.0164	0.00283	33.5826	6.4e-09	0.4379	0.0046807	0.0040929	0.23
rs11165643	T	C	0.0186	0.00254	53.6239	2.6e-13	0.5786	0.00714592	0.00413929	0.12
rs11170468	C	A	-0.017	0.00298	32.5436	1.2e-08	0.1981	0.00389389	0.00481521	0.37
rs11611246	T	G	0.0224	0.00318	49.6183	1.8e-12	0.1809	-0.0029271	0.00498986	0.69
rs11655589	G	A	0.0149	0.00271	30.2297	4.2e-08	0.3145	-0.00321249	0.00436082	0.719999
rs11709077	A	G	0.0244	0.00382	40.7993	1.7e-10	0.0855	0.00142799	0.00627874	0.780001
rs11727676	C	T	-0.0287	0.00495	33.6166	7.2e-09	0.0776	0.0130658	0.00688764	0.0299999
rs118067556	T	C	-0.0435	0.00747	33.9107	5.6e-09	0.6833	-0.000622824	0.0121167	0.74
rs11851122	G	A	0.0185	0.00298	38.5399	5.4e-10	0.4204	-0.00491516	0.00444641	0.27
rs12220375	C	T	0.0333	0.00425	61.3918	5.1e-15	0.0721	0.0236373	0.00758245	0.00239999
rs12286929	G	A	0.0206	0.00254	65.7759	5.5e-16	0.4561	0.00478042	0.00409094	0.24
rs12352785	C	A	-0.018	0.00273	43.473	5e-11	0.7344	0.00488719	0.0043857	0.32
rs12429545	A	G	0.0324	0.00374	75.0493	4.6e-18	0.1135	0.00808177	0.0060948	0.21
rs12887636	G	T	-0.017	0.00268	40.2372	2.2e-10	0.3229	-0.00459094	0.0042941	0.35
rs12939549	G	A	-0.0169	0.00253	44.6203	2.6e-11	0.4448	-0.00319198	0.00409004	0.24
rs13021737	G	A	0.0578	0.00329	308.648	3.8e-69	0.8627	-0.00273467	0.0053852	0.59
rs13107325	T	C	0.0507	0.00536	89.4718	3.2e-21	0.1015	0.040073	0.00775356	5.8e-07
rs13191362	G	A	-0.0251	0.00395	40.3788	2.1e-10	0.1725	-0.00212822	0.0061841	0.7
rs1396141	T	C	0.0168	0.00295	32.4321	1.2e-08	0.6207	0.0025489	0.00421589	0.51
rs1436351	T	G	0.0164	0.0029	31.981	1.4e-08	0.7282	-0.000845216	0.00468856	0.6
rs1441264	A	G	0.0183	0.0026	49.5399	2.1e-12	0.5688	-0.00163182	0.00423221	0.86
rs144839874	G	A	-0.139	0.0249	31.1624	2e-08	0.7172	-0.0324621	0.031368	0.31
rs1561277	A	C	-0.0166	0.0028	35.148	3e-09	0.291	-0.00239389	0.00462979	0.48
rs1561589	A	G	0.0167	0.0027	38.2565	6.6e-10	0.3438	0.00870195	0.004227	0.0460002
rs17016673	G	C	0.0279	0.00449	38.6114	5.1e-10	0.1062	0.000623639	0.00657873	0.91
rs17024393	C	T	0.0534	0.00742	51.7934	6.4e-13	0.0368	0.00677685	0.0126944	0.6
rs17066856	C	T	-0.0354	0.00432	67.1489	2.7e-16	0.127	0.00015207	0.00704929	0.98
rs17203016	G	A	0.0197	0.00324	36.9694	1.1e-09	0.1908	-0.00313525	0.0050779	0.41
rs17405819	C	T	-0.0246	0.0027	83.0123	9.2e-20	0.3477	6.05e-05	0.00444555	0.84
rs17630235	A	G	-0.0159	0.00256	38.5757	5e-10	0.3466	-0.00739342	0.00414192	0.18
rs17759796	A	C	0.0202	0.00363	30.9663	2.5e-08	0.1333	-0.00480829	0.00573787	0.56
rs1819844	G	A	-0.0188	0.0032	34.5156	4.4e-09	0.8289	-0.00812705	0.00542376	0.11
rs188275	C	A	-0.0214	0.00379	31.8823	1.5e-08	0.6438	0.00738997	0.00570031	0.21
rs1928295	C	T	-0.0163	0.00252	41.8383	1.1e-10	0.4305	-0.0010971	0.00409534	0.91
rs197374	T	C	0.0163	0.00288	32.0325	1.6e-08	0.445	0.00497671	0.00419447	0.22
rs201468966	CA	C	0.032	0.00538	35.3782	2.9e-09	0.5981	0.0228386	0.00484514	3.5e-06
rs2033529	G	A	0.0184	0.00274	45.0956	2e-11	0.2615	0.00777781	0.004498	0.0810009
rs2062332	A	G	0.0147	0.00254	33.494	7.9e-09	0.4289	0.00360104	0.00408855	0.32
rs2112347	G	T	-0.027	0.00254	112.995	3e-26	0.378	0.0160232	0.00423659	0.000109999
rs2145272	A	G	0.0175	0.00268	42.639	6.3e-11	0.648	-0.00676289	0.00424005	0.11
rs215607	A	G	-0.0236	0.0037	40.6837	2e-10	0.798	-0.000916516	0.00487132	0.82
rs2196618	G	A	0.0186	0.00325	32.7536	9.9e-09	0.752	0.00212789	0.00463219	0.780001
rs2216931	A	C	0.0204	0.00303	45.3289	1.7e-11	0.6578	-0.00428667	0.00430286	0.51
rs2270204	G	T	0.0177	0.00302	34.3505	4.5e-09	0.2998	0.00752642	0.00478545	0.11
rs2287019	T	C	-0.0314	0.00347	81.8842	1.3e-19	0.1645	-0.00767574	0.00528527	0.14
rs2365389	T	C	-0.0201	0.00255	62.1315	3.4e-15	0.3779	0.00335667	0.00414724	0.39
rs2372716	T	C	-0.0167	0.00301	30.7822	3.1e-08	0.7773	-0.00607022	0.00491875	0.3
rs2481665	C	T	-0.0182	0.00257	50.1506	1.4e-12	0.3986	-0.00920134	0.0040801	0.0329997
rs2528531	C	A	0.0172	0.003	32.8711	1.1e-08	0.3251	-0.00840963	0.00422938	0.0259998
rs2759315	A	C	0.0185	0.00282	43.0373	5.2e-11	0.5095	-0.00337168	0.0040988	0.450001
rs2820311	G	A	0.0282	0.00306	84.9289	2.6e-20	0.2898	0.0014426	0.00430078	0.8
rs2836754	C	T	0.0169	0.00259	42.5769	7.4e-11	0.6314	-0.00470888	0.00423043	0.23
rs2862996	T	G	-0.0179	0.00271	43.6282	4.3e-11	0.7234	0.000196935	0.00440656	0.88
rs2890652	C	T	0.0243	0.00389	39.0223	3.9e-10	0.1332	0.0121785	0.00554873	0.012
rs29941	G	A	0.0161	0.00269	35.8218	2.5e-09	0.662	-0.00395355	0.00434365	0.26
rs3026101	C	T	0.0197	0.00269	53.6325	2.7e-13	0.2503	-0.00785932	0.00443439	0.032
rs3101336	C	T	0.032	0.00256	156.25	7.4e-36	0.6498	-0.00163133	0.00414055	0.49
rs3127553	A	G	-0.0213	0.0026	67.1139	2.9e-16	0.626	-0.0028765	0.00421144	0.35
rs34811474	A	G	-0.0203	0.00337	36.2854	1.6e-09	0.6013	-0.0128973	0.00481943	0.0025
rs34976806	T	C	-0.0172	0.0028	37.7347	7.3e-10	0.4588	0.00716532	0.00415992	0.0580003
rs3764400	C	T	0.027	0.00374	52.1176	6e-13	0.1571	-0.00919271	0.00606505	0.13
rs3817334	T	C	0.0232	0.00254	83.4274	6.3e-20	0.4323	0.0112377	0.00413062	0.00790005
rs4130548	C	T	0.0222	0.00271	67.1069	2.4e-16	0.3907	0.0112141	0.00417956	0.00860003
rs4671328	G	T	-0.0243	0.00281	74.7825	4.9e-18	0.5486	-0.00425157	0.00411629	0.26
rs4715213	T	C	0.0402	0.00326	152.061	8.7e-35	0.1233	-0.01204	0.00540758	0.0230001
rs4740619	C	T	-0.0159	0.00253	39.496	3.6e-10	0.4732	-0.00359302	0.00409556	0.3
rs4757142	A	G	0.0193	0.00299	41.6651	1.2e-10	0.6529	-0.00568159	0.00419544	0.16
rs4776970	T	A	-0.0258	0.00254	103.174	3.5e-24	0.365	-0.00339448	0.00424471	0.58
rs4788099	G	A	0.0289	0.00255	128.444	9e-30	0.3594	0.00198738	0.00414584	0.82
rs4820408	G	T	-0.0163	0.0026	39.3033	3.3e-10	0.6435	-0.00347745	0.00414443	0.25
rs4833079	C	T	-0.0164	0.00258	40.4062	2.1e-10	0.3604	0.00249484	0.00413156	0.49
rs487152	A	C	0.0177	0.00252	49.3339	2.2e-12	0.5337	0.00977059	0.00408321	0.00980009
rs492400	T	C	-0.0139	0.00254	29.9476	4.1e-08	0.6499	0.00932808	0.00410977	0.032
rs4926726	A	G	-0.016	0.0028	32.6531	1e-08	0.4615	0.000776786	0.00407559	0.52
rs4986044	T	C	-0.015	0.00272	30.412	3.2e-08	0.452	0.000312187	0.00410631	0.99
rs543874	G	A	0.0482	0.00317	231.193	4.2e-52	0.2438	-0.00539305	0.00503721	0.26
rs592483	T	C	-0.0162	0.00267	36.8135	1.2e-09	0.6008	0.00846949	0.00414348	0.0479999
rs6091540	T	C	-0.0229	0.00282	65.9436	4.4e-16	0.2781	-0.000938295	0.00445415	0.7
rs6142096	A	G	0.0161	0.00282	32.5952	1.1e-08	0.5361	-0.00387897	0.00408002	0.44
rs6265	T	C	-0.0416	0.00316	173.306	1.6e-39	0.1841	-0.0105909	0.00519621	0.0870001
rs6471932	A	T	-0.0243	0.0043	31.9356	1.6e-08	0.8743	0.00064578	0.00630379	0.77
rs6477694	T	C	-0.0162	0.00255	40.3599	2.1e-10	0.6381	0.00305493	0.0042772	0.69
rs6545714	A	G	-0.0179	0.00254	49.6636	1.7e-12	0.6234	-0.00575005	0.004153	0.31
rs6567160	C	T	0.0522	0.00296	310.998	6.8e-70	0.2651	0.0154444	0.004834	0.0021
rs6569648	T	C	-0.0164	0.00299	30.0847	4.3e-08	0.7693	0.0153039	0.00474355	0.000790005
rs6676190	T	C	-0.0152	0.00274	30.7741	2.7e-08	0.6627	0.00671222	0.00444001	0.11
rs6713510	A	G	0.0156	0.00252	38.322	6.2e-10	0.4846	-0.0109386	0.0040885	0.0012
rs6804842	G	A	0.0174	0.00253	47.2996	5.7e-12	0.5756	6.9e-05	0.00411842	0.87
rs6864049	G	A	0.014	0.00254	30.3801	3.8e-08	0.4715	0.00296543	0.00413054	0.58
rs6870983	T	C	-0.0202	0.00296	46.5714	8.7e-12	0.1898	-0.00420919	0.00496672	0.26
rs687339	T	C	0.0167	0.00306	29.7845	4.7e-08	0.7693	0.0299958	0.00485454	2.6e-10
rs7138803	A	G	0.0274	0.00255	115.457	6.1e-27	0.4163	0.005976	0.0042168	0.25
rs7143963	T	C	0.0209	0.00321	42.3919	8.2e-11	0.1567	0.00701788	0.00539565	0.17
rs7144011	T	G	0.0288	0.00312	85.2071	3e-20	0.2512	0.00321609	0.0049043	0.46
rs7161194	G	A	-0.0185	0.00307	36.3134	1.5e-09	0.6468	-0.00730223	0.00450157	0.11
rs7193901	C	T	-0.0207	0.00371	31.131	2.7e-08	0.652	-0.00829602	0.00582433	0.19
rs7239883	A	G	-0.0158	0.00255	38.3914	6.8e-10	0.6656	-0.00345734	0.00420365	0.32
rs749671	A	G	-0.018	0.00256	49.4385	1.8e-12	0.386	-0.00562354	0.00420011	0.19
rs756717	A	G	-0.0149	0.00266	31.3768	2.4e-08	0.3933	-0.00991332	0.00420203	0.015
rs7580766	G	A	0.0155	0.00282	30.211	4.3e-08	0.6282	0.00628591	0.00409159	0.12
rs758747	T	C	0.0182	0.00301	36.5603	1.5e-09	0.2773	0.000961073	0.00458318	0.62
rs7599312	A	G	-0.0214	0.00283	57.1814	4.4e-14	0.2786	0.00428584	0.00463797	0.49
rs7613875	A	C	0.0195	0.00261	55.8198	6.9e-14	0.5687	0.000599475	0.00409217	0.94
rs7629375	A	C	-0.0214	0.00254	70.9839	3.5e-17	0.3915	-0.00190493	0.00423538	0.75
rs7647305	C	T	0.0359	0.00311	133.25	7.2e-31	0.81	-0.00935338	0.00496397	0.0969996
rs77165542	T	C	-0.0614	0.00795	59.6489	1.1e-14	0.6861	0.0212229	0.011156	0.0379997
rs7730898	A	G	0.0164	0.00281	34.0624	5.1e-09	0.7293	-0.00820129	0.0045666	0.0589997
rs775709	C	A	-0.0181	0.00289	39.2249	4e-10	0.5821	-0.00378895	0.00414721	0.33
rs7899106	G	A	0.039	0.00585	44.4444	2.7e-11	0.0489	0.0035062	0.0093488	0.68
rs7903146	T	C	-0.0212	0.00279	57.7382	3.3e-14	0.258	-0.00957467	0.00446654	0.0350002
rs80255756	A	G	0.0385	0.00633	36.9925	1.2e-09	0.6778	0.0209992	0.00835809	0.0290001
rs8036171	C	A	-0.0156	0.00255	37.4256	1e-09	0.6029	-0.000793879	0.00426028	0.79
rs879620	T	C	0.0246	0.00326	56.9423	4e-14	0.5764	0.00411117	0.00418434	0.47
rs889398	T	C	-0.0163	0.00255	40.8597	1.7e-10	0.428	-0.00493482	0.00414751	0.19
rs891389	T	C	0.0208	0.00296	49.3791	1.9e-12	0.3212	0.00171056	0.00428856	0.67
rs901630	T	C	-0.0142	0.00254	31.2543	2.5e-08	0.4533	-0.000341801	0.0041644	0.77
rs935166	A	G	-0.0172	0.00277	38.5565	5.4e-10	0.4844	0.00124981	0.00406985	0.87
rs9400239	C	T	0.0203	0.0027	56.5281	4.8e-14	0.6934	0.00828576	0.00445202	0.08
rs9462027	A	G	0.0201	0.00278	52.276	4.8e-13	0.2639	0.0128821	0.00459143	0.00569994
rs946711	C	A	0.0183	0.00309	35.074	3.5e-09	0.2916	-0.00530225	0.00435008	0.2
rs947612	A	G	-0.0184	0.00325	32.053	1.6e-08	0.7363	-0.00177936	0.00470435	1
rs9512699	A	G	-0.0245	0.00348	49.5648	1.9e-12	0.3804	-0.00439781	0.00515704	0.39
rs9513140	T	C	0.0189	0.00285	43.9778	3.1e-11	0.4131	0.00463914	0.00408706	0.34
rs9527895	C	T	0.0236	0.00385	37.5753	8e-10	0.2001	-0.00136193	0.00536642	0.649999
rs9563576	T	C	-0.0218	0.0032	46.4102	9.7e-12	0.2011	0.00662051	0.00539106	0.35
rs972540	G	A	0.0179	0.0028	40.8686	1.7e-10	0.2802	-0.00169183	0.00454261	0.73
rs9835772	T	A	0.0202	0.00322	39.3542	3.9e-10	0.5899	0.00239094	0.0047461	0.649999
rs9856151	A	G	0.0166	0.00281	34.8982	3.2e-09	0.2617	0.00193816	0.00456611	0.54
Association between Waist circumference and the ApoB/ApoA1 ratio
SNP	effect_allele	other_allele	beta.exposure	se.exposure	F	pval.exposure	eaf.exposure	beta.outcome	se.outcome	pval.outcome
rs10132280	A	C	-0.022	0.0037	35.3543	2.2e-09	0.3333	-0.0081649	0.00444217	0.0749998
rs10767658	G	C	-0.031	0.0037	70.1972	3.3e-17	0.6417	-0.00474722	0.00438698	0.28
rs10840100	G	A	0.02	0.0035	32.6531	5.4e-09	0.725	-0.00313886	0.00428311	0.36
rs10938397	G	A	0.032	0.0035	83.5918	6.1e-20	0.4333	0.00444982	0.00410902	0.29
rs10968576	G	A	0.025	0.0036	48.2253	1.2e-11	0.2917	-0.00581022	0.00434474	0.2
rs11165623	A	G	0.02	0.0034	34.6021	5.2e-09	0.4833	0.00431343	0.00406626	0.35
rs12429545	A	G	0.031	0.0052	35.5399	2.5e-09	0.1	0.00808177	0.0060948	0.21
rs1516725	C	T	0.031	0.0051	36.9473	1.7e-09	0.9083	-0.0128312	0.00591112	0.0309999
rs16894959	C	T	0.026	0.0048	29.3403	3.4e-08	0.1	-0.0009275	0.00585573	0.7
rs16996700	C	T	-0.023	0.0037	38.6413	1.5e-09	0.3	-0.0040828	0.00450353	0.31
rs17066856	C	T	-0.037	0.006	38.0278	9e-10	0.1333	0.00015207	0.00704929	0.98
rs17381664	C	T	0.022	0.0035	39.5102	4.2e-10	0.425	0.00656303	0.00413251	0.14
rs2033529	G	A	0.021	0.0037	32.2133	1.7e-08	0.2583	0.00777781	0.004498	0.0810009
rs2112347	G	T	-0.025	0.0035	51.0204	3.2e-13	0.375	0.0160232	0.00423659	0.000109999
rs2287019	T	C	-0.035	0.0046	57.8922	1.7e-14	0.15	-0.00767574	0.00528527	0.14
rs2293576	A	G	-0.022	0.0036	37.3457	9.4e-10	0.3667	-0.00377267	0.00431395	0.46
rs2325036	C	A	-0.023	0.0035	43.1837	2.1e-11	0.4083	-0.00187981	0.00420525	0.74
rs2489623	C	A	0.019	0.0034	31.2284	3.4e-08	0.5583	0.0240092	0.00408935	2.4e-09
rs2531992	G	A	0.028	0.0048	34.0278	3e-09	0.8333	0.00139003	0.00562261	0.97
rs2820292	C	A	0.019	0.0034	31.2284	2.4e-08	0.5083	-0.000612243	0.00408971	0.96
rs3127553	A	G	-0.023	0.0035	43.1837	1.6e-10	0.6333	-0.0028765	0.00421144	0.35
rs3849570	A	C	0.021	0.0038	30.5402	2.2e-08	0.3667	0.00503244	0.00426975	0.27
rs4776970	T	A	-0.02	0.0035	32.6531	2.3e-08	0.3417	-0.00339448	0.00424471	0.58
rs6163	A	C	0.019	0.0035	29.4694	3.7e-08	0.3917	0.00041588	0.0042117	0.97
rs633715	C	T	0.043	0.0043	100	3.3e-23	0.2667	-0.00509046	0.00498376	0.27
rs6440003	A	G	0.021	0.0034	38.1488	2.9e-10	0.4833	0.00700593	0.00409879	0.0909997
rs6545714	A	G	-0.022	0.0035	39.5102	1.9e-10	0.625	-0.00575005	0.004153	0.31
rs6567160	C	T	0.048	0.004	144	2.6e-33	0.2833	0.0154444	0.004834	0.0021
rs6755502	C	T	0.051	0.0045	128.444	2e-30	0.875	-0.00278073	0.00538537	0.59
rs7138803	A	G	0.028	0.0035	64	1.6e-15	0.4417	0.005976	0.0042168	0.25
rs7144011	T	G	0.033	0.0041	64.7829	9.4e-16	0.275	0.00321609	0.0049043	0.46
rs7239883	A	G	-0.021	0.0035	36	2.3e-09	0.6833	-0.00345734	0.00420365	0.32
rs749671	A	G	-0.019	0.0035	29.4694	3.2e-08	0.375	-0.00562354	0.00420011	0.19
rs7498665	G	A	0.034	0.0035	94.3673	1.4e-22	0.3583	0.0021041	0.00415195	0.780001
rs7531118	C	T	0.027	0.0035	59.5102	1.5e-14	0.6083	-0.000182836	0.00410499	0.89
rs7550711	T	C	0.058	0.0098	35.0271	3.4e-09	0.0339	0.00903588	0.0126963	0.48
rs7903146	T	C	-0.022	0.0037	35.3543	3.9e-09	0.25	-0.00957467	0.00446654	0.0350002
rs806794	G	A	-0.022	0.0037	35.3543	2.1e-09	0.275	0.0131393	0.00455348	0.00239999
rs929641	G	A	-0.021	0.0034	38.1488	1.2e-09	0.3833	-0.0027725	0.00411342	0.73
rs9400239	C	T	0.024	0.0036	44.4444	1.9e-11	0.7	0.00828576	0.00445202	0.08
rs943005	T	C	0.039	0.0044	78.564	7.2e-19	0.1	-0.0121519	0.00540795	0.0219999
Association between Hip circumference and the ApoB/ApoA1 ratio
SNP	effect_allele	other_allele	beta.exposure	se.exposure	F	pval.exposure	eaf.exposure	beta.outcome	se.outcome	pval.outcome
rs10132280	A	C	-0.022	0.0038	33.518	4.79999e-09	0.3333	-0.0081649	0.00444217	0.0749998
rs10929925	A	C	-0.019	0.0036	27.8549	4.49997e-08	0.35	0.00240085	0.00410188	0.53
rs10938397	G	A	0.03	0.0037	65.7414	9.30037e-17	0.4333	0.00444982	0.00410902	0.29
rs11057405	A	G	-0.04	0.0063	40.3124	2.1e-10	0.0917	0.0114061	0.00666917	0.0719996
rs11165623	A	G	0.022	0.0035	39.5102	2.99999e-10	0.4833	0.00431343	0.00406626	0.35
rs11672660	T	C	-0.028	0.0045	38.716	7.10003e-10	0.175	-0.00586293	0.00512354	0.23
rs11676272	G	A	0.026	0.0039	44.4444	3.80014e-11	0.4828	-0.000519203	0.0040605	0.94
rs12086130	T	C	0.038	0.0063	36.382	2.59998e-09	0.1	0.00636898	0.00713774	0.43
rs1294409	T	C	-0.02	0.0037	29.2184	2.99999e-08	0.6167	-0.00625858	0.00419644	0.14
rs13098327	A	G	0.027	0.0044	37.655	1.2e-09	0.1833	0.000789209	0.00509327	0.86
rs1351394	C	T	-0.023	0.0035	43.1837	6.4003e-11	0.5167	2.18098e-05	0.00407385	0.96
rs13695	T	C	0.024	0.0044	29.7521	4.30002e-08	0.275	-0.000854433	0.00461035	0.62
rs143384	G	A	0.026	0.0038	46.8144	3.90032e-12	0.4	-0.00362057	0.00414035	0.38
rs1516725	C	T	0.031	0.0054	32.9561	1e-08	0.9083	-0.0128312	0.00591112	0.0309999
rs1548457	C	T	0.025	0.0045	30.8642	1.7e-08	0.375	-0.00622895	0.00416174	0.0790005
rs1561277	A	C	-0.024	0.0041	34.2653	5.99998e-09	0.225	-0.00239389	0.00462979	0.48
rs16894959	C	T	0.037	0.0049	57.0179	9.60064e-14	0.1	-0.0009275	0.00585573	0.7
rs16905212	C	T	-0.021	0.0038	30.5402	1.89998e-08	0.325	-0.00392357	0.00441744	0.37
rs17024393	C	T	0.063	0.01	39.69	2.80001e-10	0.04167	0.00677685	0.0126944	0.6
rs17066856	C	T	-0.036	0.0063	32.6531	6.29999e-09	0.1333	0.00015207	0.00704929	0.98
rs1808579	T	C	-0.023	0.0035	43.1837	2.1e-10	0.475	-0.00618637	0.00408151	0.13
rs2112347	G	T	-0.025	0.0036	48.2253	9.70063e-12	0.375	0.0160232	0.00423659	0.000109999
rs2206277	T	C	0.039	0.0046	71.8809	3.10027e-17	0.0917	-0.0129911	0.00529723	0.0140001
rs2293576	A	G	-0.023	0.0038	36.6343	2.1e-09	0.3667	-0.00377267	0.00431395	0.46
rs2301573	C	T	0.035	0.0062	31.8678	2.1e-08	0.075	0.0162985	0.00705359	0.016
rs2820443	C	T	0.034	0.0039	76.0026	4.90004e-18	0.3	-0.00400495	0.00443951	0.38
rs3087591	G	A	0.021	0.0038	30.5402	2.5e-08	0.375	-0.00471387	0.00446167	0.27
rs355838	G	T	0.022	0.0036	37.3457	1.6e-09	0.6333	-0.0169237	0.00418935	3.79997e-05
rs3800229	T	G	0.021	0.0038	30.5402	3.2e-08	0.6917	0.00642246	0.00450872	0.2
rs3888190	A	C	0.035	0.0036	94.5216	9.3994e-22	0.3583	0.00189236	0.00414596	0.84
rs4132228	T	C	0.021	0.0039	28.9941	3.09999e-08	0.2333	-0.000155631	0.00445844	0.99
rs4883723	A	G	0.032	0.0051	39.3695	5.19996e-10	0.125	0.00939245	0.00587028	0.13
rs4889606	G	A	-0.021	0.0036	34.0278	8.79995e-09	0.3583	-0.00671833	0.00420363	0.11
rs543874	G	A	0.045	0.0045	100	1.80011e-23	0.2667	-0.00539305	0.00503721	0.26
rs6163	A	C	0.021	0.0037	32.2133	1.6e-08	0.3917	0.00041588	0.0042117	0.97
rs6265	T	C	-0.034	0.0045	57.0864	1.50003e-14	0.175	-0.0105909	0.00519621	0.0870001
rs6569648	T	C	-0.029	0.0042	47.6757	6.4998e-12	0.7583	0.0153039	0.00474355	0.000790005
rs663129	A	G	0.05	0.0042	141.723	1.39991e-32	0.2833	0.0145757	0.00482797	0.004
rs6678622	T	C	0.022	0.0037	35.3543	1.09999e-09	0.4167	0.00681826	0.00412399	0.12
rs6755502	C	T	0.054	0.0047	132.005	2.39994e-30	0.875	-0.00278073	0.00538537	0.59
rs7138803	A	G	0.029	0.0037	61.4317	1.9002e-15	0.4417	0.005976	0.0042168	0.25
rs7144011	T	G	0.03	0.0042	51.0204	8.60003e-13	0.275	0.00321609	0.0049043	0.46
rs7183263	G	T	0.019	0.0036	27.8549	4.79999e-08	0.475	0.00118192	0.00407438	0.96
rs7531118	C	T	0.024	0.0037	42.0745	4.00037e-11	0.6083	-0.000182836	0.00410499	0.89
rs7632381	C	T	0.036	0.0035	105.796	5.30029e-24	0.4833	0.00694927	0.00409834	0.089
rs7903146	T	C	-0.026	0.0039	44.4444	2.09991e-11	0.25	-0.00957467	0.00446654	0.0350002
rs798528	C	A	-0.021	0.0038	30.5402	1.7e-08	0.3	0.00301597	0.00442278	0.6
rs806794	G	A	-0.032	0.004	64	2.80027e-16	0.275	0.0131393	0.00455348	0.00239999
rs879620	T	C	0.029	0.0047	38.0715	8.9e-10	0.5917	0.00411117	0.00418434	0.47
rs887912	C	T	-0.022	0.0039	31.8212	1.6e-08	0.6833	-0.00649634	0.00443811	0.28
rs951252	G	A	-0.028	0.0035	64	4.49987e-15	0.525	-3.88578e-05	0.00409312	0.83
rs9939973	A	G	0.07	0.0036	378.086	2.29985e-86	0.475	-0.00689815	0.00411202	0.11
Association between Waist-to-hip ratio and the ApoB/ApoA1 ratio
SNP	effect_allele	other_allele	beta.exposure	se.exposure	F	pval.exposure	eaf.exposure	beta.outcome	se.outcome	pval.outcome
rs10046368	C	T	-0.0180066	0.00216521	69.1613	4.7e-17	0.30225	-0.0125637	0.00441982	0.00259998
rs1016695	C	A	-0.017473	0.00205067	72.6011	3.4e-17	0.386703	-0.00157173	0.0041913	0.64
rs10403360	A	G	0.0327555	0.00201397	264.522	4.6e-60	0.422384	-0.00226595	0.00408693	0.52
rs10441228	G	A	-0.0184168	0.00198711	85.8983	9e-22	0.498228	0.00136628	0.00406191	0.6
rs1044210	T	G	-0.0129301	0.00221845	33.9707	1.2e-09	0.281687	0.00175441	0.00452615	0.61
rs10498948	T	G	0.0224348	0.00323109	48.211	3.2e-12	0.105556	0.000235758	0.00663974	0.780001
rs10515337	C	T	-0.0170845	0.00213926	63.779	2.8e-15	0.314685	-0.00580372	0.004372	0.16
rs1055144	T	C	0.0291321	0.00251975	133.668	4e-31	0.192834	-0.000893579	0.00515173	0.89
rs10744167	C	T	-0.0152539	0.00200611	57.8166	2.4e-14	0.433216	-0.0134047	0.00411365	0.00560003
rs10753801	G	A	0.0269491	0.00269537	99.9659	5.5e-24	0.839013	-0.00212903	0.00552549	0.56
rs1075403	G	T	-0.0261034	0.00206666	159.535	7.7e-39	0.632387	-0.00178375	0.00421491	0.41
rs10787472	C	A	0.0188063	0.00199353	88.9941	2.4e-21	0.466076	-0.00449778	0.00406507	0.37
rs10821962	G	A	-0.0122048	0.00210154	33.7276	6.1e-09	0.339866	-0.000602178	0.00430183	0.630001
rs10832246	A	G	0.0139432	0.00213411	42.6866	9.7e-11	0.336778	0.00385849	0.00426037	0.33
rs10840331	C	T	0.0144665	0.00200741	51.9344	1.1e-13	0.565104	-0.00828043	0.00410102	0.0359998
rs10851545	T	C	0.0156847	0.0021236	54.5515	7e-14	0.672947	-0.00707473	0.00432612	0.16
rs10878370	G	T	0.019183	0.00221613	74.9277	1.6e-18	0.279241	0.00345718	0.00452836	0.5
rs10883756	C	T	0.012037	0.00203247	35.0742	1.6e-09	0.602786	-0.00463666	0.00415821	0.21
rs10891315	G	A	-0.0242849	0.00210158	133.531	8.8e-32	0.359408	-0.00560934	0.00423914	0.23
rs10953934	A	G	-0.0157023	0.00205406	58.4387	8.9e-15	0.382768	-0.00637749	0.00418521	0.1
rs10991437	A	C	0.0292357	0.00309478	89.2416	2e-21	0.116979	0.0110167	0.00630763	0.025
rs11053221	T	C	-0.0134227	0.0020331	43.5875	1.2e-11	0.39506	-0.00563733	0.00416287	0.13
rs11078594	C	G	-0.0149361	0.00259864	33.0356	1.6e-08	0.18333	-0.00925991	0.00525079	0.0850002
rs1111875	T	C	-0.0120053	0.00202389	35.1862	9.1e-09	0.408442	-0.00401262	0.00413583	0.33
rs11147235	C	T	-0.0164674	0.00255792	41.4454	1.6e-10	0.185493	-0.0102923	0.00521709	0.0329997
rs111874795	C	T	-0.0520967	0.00473322	121.145	3.9e-29	0.0462565	-0.00421784	0.00971363	0.54
rs11198034	T	C	-0.0154743	0.00205022	56.9667	4.5e-14	0.618503	-0.00502908	0.00419216	0.26
rs113075206	G	C	-0.0166073	0.00205254	65.4658	6.9e-17	0.451366	0.00922566	0.00415237	0.025
rs1149392	G	A	-0.015291	0.00226662	45.5108	2.5e-12	0.258651	0.00669846	0.00463243	0.0949992
rs115447786	T	C	0.0850764	0.00481435	312.279	9.8e-73	0.0446225	0.0353646	0.00979231	0.000340001
rs11590845	C	A	0.0109623	0.00207252	27.9773	2.3e-08	0.35562	-0.00290685	0.00423748	0.56
rs116307916	T	C	-0.0342714	0.00551766	38.5793	9.8e-11	0.0350583	-0.00824921	0.010683	0.56
rs11664106	T	A	-0.0278115	0.00210144	175.152	3.9e-40	0.369976	-0.0105633	0.00430422	0.00569994
rs11718898	C	T	-0.0170723	0.00212843	64.3377	3.2e-16	0.659018	-0.00344365	0.00431334	0.44
rs11733546	T	C	0.0333311	0.00523959	40.4673	2.1e-11	0.0373727	0.0115798	0.0107035	0.23
rs11737560	T	C	0.0175972	0.00301027	34.1725	3.5e-09	0.124267	-0.0055241	0.00617044	0.42
rs117597226	A	C	-0.0319862	0.00580787	30.3313	3e-08	0.0303774	0.0303076	0.0117369	0.0259998
rs11770289	A	C	-0.0295166	0.00357743	68.0754	2.7e-16	0.0890871	-0.00150482	0.00700923	0.75
rs11793856	G	C	-0.0143297	0.00224106	40.8853	5.4e-11	0.276099	-0.00520445	0.00455193	0.28
rs11870577	A	C	0.0292257	0.00372545	61.5421	1.1e-15	0.0782333	0.00138124	0.0075475	0.719999
rs11992444	T	G	0.0229863	0.00199446	132.827	1.7e-32	0.509618	0.0038125	0.00406387	0.38
rs1211184	C	T	0.0185414	0.00340717	29.614	2.2e-08	0.0932957	0.0114368	0.00697358	0.17
rs12121476	G	C	0.0223986	0.00231085	93.9503	5.7e-22	0.249589	0.0196791	0.00472121	7.9e-05
rs12141651	G	A	0.0210784	0.00258668	66.4033	3.5e-16	0.178703	-0.00403454	0.00528376	0.32
rs12185079	T	C	0.0133513	0.00237869	31.5044	3.2e-08	0.227336	0.00513973	0.00484318	0.28
rs12435157	A	G	0.0218598	0.00220775	98.0376	8.7e-24	0.287183	0.00166686	0.00449295	0.54
rs12454712	C	T	-0.0170986	0.00206875	68.3133	1e-16	0.374927	-0.00399212	0.0041866	0.47
rs1250247	G	C	-0.0150832	0.00222256	46.0553	2.6e-11	0.716609	0.00859118	0.00457713	0.0369999
rs12519145	A	G	0.0217587	0.00236042	84.9742	3.7e-21	0.23034	0.00628707	0.00483221	0.13
rs12554943	C	T	-0.0181245	0.00299288	36.6736	1.2e-09	0.126616	-0.000887297	0.00611809	0.95
rs12591294	C	T	0.0199979	0.0024169	68.4623	5.2e-17	0.216474	0.00721974	0.00494281	0.17
rs12936587	A	G	-0.0201722	0.00199244	102.503	9.3e-24	0.47177	-0.00466227	0.00406829	0.24
rs1294421	G	T	0.0298455	0.0020313	215.879	1.4e-49	0.606918	-0.00462974	0.00415051	0.29
rs12986413	T	A	-0.0149594	0.0019976	56.0804	2.5e-13	0.461099	-0.00310868	0.00407456	0.58
rs13052956	A	G	-0.012614	0.00204239	38.1442	3.1e-10	0.485189	0.0112638	0.00406692	0.0109999
rs13250456	T	C	0.0444299	0.00383482	134.233	5.9e-32	0.0726867	0.0131197	0.00783957	0.11
rs1377290	T	C	0.0263338	0.00199405	174.403	3.8e-39	0.464122	0.00312247	0.00408329	0.49
rs140201358	G	C	0.0921862	0.00887781	107.825	5e-25	0.0133988	0.0445908	0.0173395	0.0179999
rs143384	G	A	-0.019219	0.00204056	88.708	3.7e-22	0.405592	-0.00362057	0.00414035	0.38
rs1443512	C	A	-0.0333595	0.00239769	193.577	3.3e-44	0.780353	0.00116029	0.00489226	0.75
rs1445846	C	T	-0.0115093	0.00211156	29.7092	3.8e-08	0.662738	0.00392409	0.00420529	0.56
rs1468566	T	C	0.0147177	0.00201478	53.3611	1.1e-12	0.421641	-0.00515165	0.0041205	0.28
rs1499813	C	T	-0.0134792	0.00202019	44.5188	5.3e-11	0.413426	0.00989701	0.00414047	0.0025
rs1534696	A	C	-0.026846	0.00199498	181.085	2e-42	0.541111	-0.00744881	0.0040693	0.0949992
rs1601468	A	G	0.0163283	0.00288354	32.0649	6.7e-09	0.137846	0.00768685	0.00590956	0.16
rs1605750	A	G	-0.0224604	0.00198758	127.698	3.6e-31	0.510724	-0.0073158	0.00405981	0.0599998
rs16857751	T	C	0.0183917	0.00334775	30.1813	2.4e-08	0.0972302	0.00183309	0.00688053	0.91
rs16919100	C	T	0.0150935	0.00258042	34.2136	4.6e-09	0.181497	0.00169292	0.00526505	0.79
rs16952251	G	A	-0.0137196	0.00214441	40.9324	1.8e-11	0.314211	0.00861369	0.00437704	0.0470002
rs17033861	A	G	0.0197208	0.00247662	63.406	8.3e-16	0.201405	0.00665704	0.00507718	0.22
rs1727956	A	G	-0.0126863	0.00225088	31.7662	1.1e-08	0.727096	-0.00516698	0.00461676	0.2
rs1749824	A	C	-0.0175009	0.00200774	75.9811	3.8e-19	0.43267	-0.00811701	0.00410483	0.0470002
rs1757471	T	C	0.0147571	0.0019891	55.0413	1.3e-13	0.502325	0.0114216	0.00407283	0.00259998
rs17597176	T	C	0.0202201	0.00361197	31.3385	1.3e-08	0.0827872	0.0170821	0.00737798	0.0140001
rs17631629	T	C	0.0199781	0.00315146	40.1869	2.8e-11	0.111673	-0.00276649	0.00643808	0.89
rs1805741	T	C	-0.0183328	0.00221416	68.5551	4.7e-17	0.710719	-0.0140794	0.00452702	0.00219999
rs192111487	T	C	-0.0483926	0.00832319	33.8048	4.4e-09	0.0150013	-0.0350465	0.0178586	0.0409996
rs2000339	A	G	-0.0199465	0.00199434	100.031	7.9e-23	0.50535	-0.0052003	0.00408385	0.31
rs2008843	C	T	-0.0141667	0.00241194	34.4988	7.7e-09	0.218521	0.000727146	0.00492264	0.88
rs2039956	A	C	0.0168169	0.0021752	59.7714	7e-14	0.293679	0.00723515	0.00445971	0.0580003
rs2047936	G	A	-0.0156966	0.00199216	62.0816	5e-16	0.514222	0.00262276	0.00407066	0.52
rs2048508	C	T	0.0200193	0.00261295	58.6997	3.4e-14	0.175649	0.0188293	0.00536173	0.000290001
rs2073267	G	A	0.0270392	0.00262938	105.75	8.6e-26	0.172639	0.0169407	0.00539156	0.000539995
rs2145272	A	G	-0.0253478	0.00207	149.948	4.2e-36	0.635275	-0.00676289	0.00424005	0.11
rs2240463	T	C	0.0156213	0.00210547	55.0473	3.9e-13	0.343097	0.0035242	0.00427188	0.44
rs2242416	G	A	-0.0154775	0.0020478	57.125	7.2e-15	0.604127	-0.00397924	0.00416006	0.32
rs2271384	A	G	-0.0164369	0.00203108	65.4916	7.4e-16	0.601341	-0.000304608	0.00416171	0.99
rs2271494	T	A	0.0104663	0.0020274	26.6506	4.1e-08	0.41343	0.00302186	0.0041296	0.3
rs2276824	G	C	-0.0221456	0.00200536	121.952	9.7e-30	0.542187	-0.00733466	0.00407744	0.0560003
rs227731	G	T	0.0105449	0.00199729	27.8742	4.2e-08	0.456584	-0.00169115	0.00408247	0.57
rs2289790	C	T	-0.0161136	0.00235361	46.8723	1.6e-12	0.239165	-0.00407492	0.00478709	0.4
rs2292137	G	C	0.0175496	0.00214153	67.1562	2.6e-17	0.354832	0.0140798	0.00419512	0.0015
rs2294239	G	A	-0.0247713	0.00207313	142.772	4.3e-32	0.41232	-0.0096454	0.00413569	0.0140001
rs2298632	T	C	-0.015731	0.00200341	61.6557	4.8e-15	0.497671	-0.00471096	0.00414159	0.24
rs2304429	T	C	-0.0139591	0.00203446	47.0778	2.3e-12	0.584281	-0.00137713	0.0041291	0.55
rs2414095	G	A	-0.0150555	0.00208663	52.0594	2.7e-14	0.649309	-0.00122158	0.00426388	0.84
rs2459337	C	G	-0.0176158	0.00242044	52.9683	2.9e-13	0.78659	0.00332057	0.00494446	0.760001
rs250303	G	A	0.017323	0.0021738	63.5049	1.8e-15	0.296175	0.00782742	0.00444978	0.0879995
rs2509902	C	T	0.0200535	0.00284218	49.7826	2.6e-12	0.858426	0.0114373	0.00583194	0.0230001
rs2509957	A	C	0.0183555	0.0022765	65.0125	2.1e-16	0.745015	0.0140596	0.00462873	0.00259998
rs2526882	A	G	0.0119075	0.0021214	31.5062	3.3e-09	0.660536	0.00741308	0.00431158	0.1
rs2605110	T	C	0.0366572	0.00211101	301.535	1.5e-68	0.671975	0.00645409	0.00432424	0.13
rs2629046	C	T	-0.0111891	0.00199038	31.6023	1.9e-08	0.455334	-0.0026583	0.00407413	0.58
rs2654980	T	C	0.0141039	0.00230736	37.3635	2.6e-10	0.24758	-0.00494136	0.00472117	0.33
rs267567	A	G	0.0110553	0.00198916	30.8888	8.1e-09	0.467693	0.00122538	0.00407639	0.61
rs2695152	G	A	0.0132669	0.00211794	39.2384	8.3e-11	0.326961	0.000729864	0.00432364	0.8
rs2864436	C	T	0.0126986	0.00231714	30.0336	1.7e-08	0.244804	0.000160297	0.0047011	0.9
rs2925979	C	T	-0.0265204	0.00217493	148.686	8.6e-35	0.699973	-0.0201952	0.00442512	1.1e-06
rs293101	T	C	-0.0113504	0.0020304	31.2507	1.8e-08	0.59916	0.0044992	0.00414419	0.29
rs299615	A	G	-0.0164059	0.00272823	36.1608	8.5e-10	0.157288	0.00346312	0.0055846	0.53
rs308403	T	C	-0.0182539	0.00215341	71.8551	7e-18	0.307566	-0.00162986	0.00439937	0.88
rs3110697	G	A	-0.0121951	0.00201649	36.5745	1.4e-09	0.577723	-0.00411487	0.00412226	0.22
rs333507	A	G	-0.0143928	0.00219788	42.8827	8.3e-11	0.714684	-0.00686611	0.00451289	0.13
rs34005	A	G	-0.011781	0.00200147	34.647	3.6e-09	0.436	0.00601883	0.00408719	0.13
rs34312154	A	G	0.0199406	0.0031961	38.9256	1.3e-10	0.10899	-0.0173486	0.0065012	0.00769999
rs34402524	G	T	-0.0194842	0.0030458	40.9225	8.6e-11	0.122937	-0.00779063	0.00608718	0.15
rs35344256	A	C	0.0149167	0.0021621	47.5986	1.2e-11	0.305563	-0.00261742	0.00441591	0.53
rs35368205	T	C	-0.0247085	0.00249361	98.1829	4.5e-24	0.197942	-0.0151938	0.00508392	0.00599998
rs35759537	T	C	-0.0132051	0.00251174	27.6397	1.8e-08	0.194948	-0.0113865	0.00512762	0.0470002
rs35772466	T	C	-0.0193403	0.0019836	95.0645	4.7e-23	0.493887	-0.0132582	0.00405867	0.000420001
rs366187	A	G	0.0148343	0.00201959	53.952	4.9e-14	0.402538	0.00435135	0.00414507	0.35
rs3732083	C	T	0.014327	0.00201616	50.4964	7.8e-13	0.43	-0.00511463	0.00410319	0.23
rs3745348	T	C	0.0157646	0.00218717	51.9518	9.5e-14	0.29367	0.000526962	0.0044419	0.94
rs3764002	T	C	-0.0171134	0.00228065	56.3061	4.2e-14	0.261007	0.00397992	0.00462719	0.450001
rs3771084	G	A	0.0203044	0.00202393	100.644	3.2e-23	0.557977	0.00375712	0.00412088	0.25
rs3792752	G	A	0.0143275	0.00226882	39.8787	4.7e-11	0.258278	-0.0053312	0.00464063	0.29
rs3795262	G	T	0.0208004	0.00258388	64.8035	1.9e-16	0.183636	0.0157279	0.0052588	0.00219999
rs3807947	G	T	-0.0134256	0.00203431	43.5545	9.4e-11	0.394935	-0.00636705	0.00416303	0.0329997
rs3808782	T	C	-0.0201905	0.00357501	31.8962	9.7e-09	0.0849326	0.00862935	0.00730621	0.23
rs3848370	C	G	-0.0153385	0.00235344	42.4776	2.7e-11	0.234274	-0.00424584	0.0048196	0.28
rs3851294	G	A	0.0237595	0.00343617	47.8107	4.4e-12	0.904934	0.00911629	0.00700686	0.14
rs388781	C	T	0.0140472	0.00204158	47.342	5e-12	0.385979	0.000366399	0.00418216	0.760001
rs3898451	A	C	-0.0136484	0.00210134	42.1862	2.5e-11	0.661605	-0.00763363	0.00430105	0.14
rs41287298	A	T	-0.026188	0.00440842	35.289	3.1e-09	0.0537514	0.00504843	0.00907461	0.630001
rs4132228	T	C	-0.0384319	0.00219266	307.214	7.2e-70	0.289003	-0.000155631	0.00445844	0.99
rs4321376	T	C	0.0156839	0.00242427	41.8549	1.6e-11	0.214419	0.00759544	0.0049442	0.16
rs4397735	A	G	-0.0223287	0.00310846	51.5984	4.2e-13	0.116633	-0.00592571	0.00637946	0.26
rs4450871	G	A	-0.0172266	0.00200449	73.8569	6.5e-17	0.442894	-0.00959916	0.00409458	0.0129999
rs4487571	A	C	0.0302856	0.00403754	56.265	4.9e-14	0.0655097	-0.00641871	0.00826686	0.42
rs4548227	G	A	-0.0159537	0.00216778	54.1617	6.9e-13	0.697739	0.000486491	0.00441806	0.83
rs4681821	C	T	0.0130205	0.00213474	37.2019	3.2e-10	0.682538	-0.00317445	0.00437797	0.29
rs4683297	C	T	-0.0151842	0.00210864	51.8536	2.9e-13	0.3309	-0.00241308	0.00432094	0.51
rs4684859	A	G	0.0245372	0.00201001	149.023	1.6e-35	0.423559	0.0141865	0.00412376	0.0002
rs4786487	C	G	-0.0225093	0.00226992	98.3338	2.5e-23	0.739882	-0.00113582	0.00462418	0.7
rs4800452	T	C	0.0193747	0.0024233	63.9228	2e-15	0.784894	0.01025	0.00494975	0.0350002
rs4823086	T	C	0.0235228	0.00302642	60.4115	5.5e-15	0.126157	-0.0102349	0.0061129	0.12
rs4850910	A	C	-0.0185986	0.00256331	52.6451	3.4e-13	0.816816	-0.00226611	0.00525123	0.8
rs4908286	T	G	0.0163108	0.00202487	64.8868	1.1e-15	0.601913	0.00477279	0.00415249	0.26
rs4928143	T	C	0.0249458	0.00371771	45.024	6.8e-12	0.0772705	-0.0108222	0.00760741	0.15
rs555754	A	G	-0.0226512	0.00199677	128.685	1.8e-30	0.468052	0.00881751	0.00408034	0.0239999
rs55920843	G	T	-0.0810929	0.0093685	74.9248	4.6e-18	0.0118043	0.00145163	0.0189197	0.92
rs56271783	C	G	0.0627011	0.00488603	164.679	1.5e-37	0.0447076	0.0197034	0.00987632	0.0449997
rs56911719	G	C	-0.0148304	0.00248573	35.5957	7.1e-09	0.200072	0.00235531	0.00508139	0.58
rs57826934	T	C	0.020197	0.00211897	90.8498	1.1e-21	0.327289	-0.00250482	0.00434204	0.97
rs58584712	A	G	-0.0248956	0.00243457	104.568	1.5e-24	0.211128	-0.00293859	0.0049686	0.56
rs6066103	G	A	-0.0312715	0.00212464	216.634	2.2e-49	0.318233	-0.0048919	0.00432091	0.17
rs61747585	A	C	0.0309791	0.00500148	38.3655	3.3e-10	0.0416725	0.0203254	0.0101113	0.051
rs61964261	T	C	-0.0184642	0.00298475	38.2688	8.1e-10	0.12735	0.010719	0.00610218	0.18
rs62002122	T	C	0.012723	0.00216207	34.629	3.8e-10	0.334295	0.00764248	0.00432581	0.11
rs62011302	A	G	0.0165365	0.00274179	36.3763	8.5e-10	0.156384	0.00264105	0.00559105	0.68
rs622856	T	C	-0.0171265	0.00206389	68.8595	3.3e-17	0.365713	0.00433696	0.00421331	0.27
rs62320367	T	C	0.0146011	0.00240038	37.0008	7.1e-10	0.219844	0.00399642	0.00490572	0.57
rs62621409	G	A	0.0301874	0.00500404	36.3923	1.6e-09	0.0421073	-0.00723959	0.0099903	0.48
rs647978	T	C	0.0171922	0.00294224	34.1434	5e-09	0.867939	-0.00439602	0.00599347	0.61
rs651477	C	T	0.0114968	0.00226947	25.6629	3.3e-08	0.256505	0.00139044	0.00466048	0.98
rs651837	G	A	-0.0238685	0.00201756	139.958	1.9e-32	0.590708	-0.0175597	0.00413444	1.9e-05
rs653178	T	C	-0.0120422	0.00198735	36.7166	6.2e-10	0.51617	0.0107572	0.00407359	0.02
rs6546355	G	A	-0.0115281	0.00220726	27.2777	3.1e-08	0.717646	-0.000444096	0.00451181	0.9
rs6573198	A	G	-0.0147833	0.00221057	44.7233	2.9e-11	0.717436	0.00753966	0.00450785	0.11
rs6603004	G	A	0.011174	0.00199786	31.2815	1.3e-08	0.521292	0.000999697	0.0040742	0.93
rs6670040	T	C	-0.0107477	0.00198478	29.3229	4e-08	0.501555	-0.00235562	0.00406035	0.57
rs6701725	G	A	0.0112381	0.00202199	30.8907	6.1e-09	0.596058	-0.001757	0.00414193	0.62
rs6716270	C	T	0.0250618	0.00279117	80.6217	3.3e-19	0.147563	0.00976161	0.00571901	0.0649995
rs6735844	T	C	0.0170057	0.0022359	57.8475	2.8e-14	0.269378	0.00371448	0.0045747	0.3
rs67597629	A	G	0.0362621	0.00366919	97.671	5.3e-23	0.0795641	0.00210244	0.00749387	0.77
rs6793495	A	G	-0.012712	0.00224364	32.1012	2e-08	0.266648	-0.00190927	0.00458989	0.57
rs6822892	G	A	-0.0118836	0.00211606	31.5384	1.5e-08	0.327846	0.00602341	0.00432165	0.14
rs6836057	G	T	-0.0125125	0.00208856	35.8917	8.3e-10	0.347203	-0.00382567	0.00426547	0.3
rs6861681	A	G	0.0290203	0.00216171	180.222	1.6e-41	0.302074	0.0104289	0.00443945	0.017
rs6887628	A	C	0.0117432	0.0020965	31.375	6.1e-09	0.346076	-0.00128997	0.0042759	0.73
rs690238	G	T	-0.0120008	0.00209205	32.9061	1.8e-08	0.35678	-0.0118183	0.00427591	0.00309999
rs6914079	G	A	0.0170385	0.00255511	44.4676	2.1e-11	0.814112	0.00171526	0.00524115	0.82
rs6921610	T	C	0.0125611	0.00199256	39.7404	3.3e-10	0.536888	0.00298938	0.00407595	0.58
rs6983481	T	G	-0.0207036	0.00232763	79.1159	1e-18	0.240288	0.00340531	0.00476009	0.37
rs7025811	G	A	0.0121849	0.00206882	34.6895	8.7e-10	0.364333	0.00711313	0.00422952	0.0369999
rs7031163	T	C	0.0238147	0.00261921	82.6703	1.4e-19	0.174831	0.00596685	0.00535251	0.26
rs7072380	A	G	0.0125276	0.0019899	39.6345	1.6e-10	0.507785	0.00543236	0.0040692	0.17
rs718314	G	A	0.0342433	0.00231256	219.263	1.8e-50	0.243766	0.00711803	0.00473545	0.21
rs7203193	G	A	0.0114562	0.0019907	33.1184	2.3e-08	0.486833	-0.00293502	0.00405666	0.48
rs7207123	A	G	-0.0150085	0.00214847	48.7996	5.5e-12	0.320683	-0.0105879	0.00434417	0.012
rs72628506	A	G	0.0313714	0.00349789	80.4369	8.8e-20	0.0882821	-0.0121978	0.00710911	0.0539995
rs727428	C	T	-0.0172193	0.00200441	73.8003	3.7e-18	0.556341	-0.0146591	0.00409006	0.000269998
rs72801474	A	G	-0.0294071	0.00344258	72.9687	1.5e-19	0.092178	-0.0146347	0.00701984	0.0280001
rs72961013	A	G	0.122913	0.00400702	940.92	1e-200	0.065846	0.025654	0.00822344	0.00280001
rs72986327	G	A	-0.0173758	0.00265482	42.837	1.5e-10	0.167594	-0.00134535	0.00545107	0.99
rs7394746	C	T	-0.020273	0.00199258	103.515	2.7e-25	0.472689	-0.0094584	0.0040763	0.017
rs750460	A	G	-0.0124525	0.00199196	39.0798	5.2e-10	0.468577	-0.00161115	0.0040616	0.83
rs7578597	C	T	0.020388	0.00319438	40.7358	6.9e-11	0.108373	-0.00252992	0.00651657	0.649999
rs7651090	G	A	0.0148676	0.00213983	48.2751	3.9e-12	0.314294	0.00469806	0.00438133	0.28
rs76525389	A	G	0.0254137	0.00469762	29.2671	3.6e-08	0.0469545	-0.010629	0.00964172	0.2
rs7708285	A	G	-0.013586	0.00215108	39.8906	2e-09	0.691461	0.00140833	0.00440005	0.86
rs77097175	A	C	0.0477698	0.00616525	60.0351	8.7e-15	0.0266171	0.029678	0.0126183	0.0230001
rs7723040	T	C	0.0266114	0.00346461	58.9966	1e-14	0.0906231	0.00468882	0.00705662	0.4
rs7797942	G	T	-0.0141875	0.0021414	43.8951	5.5e-11	0.312752	0.00306342	0.0043863	0.42
rs78852278	A	C	-0.0239901	0.00344824	48.4027	4.4e-12	0.0908653	0.00303218	0.00706589	0.61
rs7942991	T	C	0.0186143	0.00216788	73.7264	1.6e-17	0.301074	0.00978237	0.00442676	0.0109999
rs79561207	A	C	0.0195649	0.0033225	34.6757	1.5e-09	0.0995156	0.00350731	0.00683047	0.53
rs797475	G	A	0.0401465	0.00306362	171.722	4e-39	0.879733	0.0102074	0.00624296	0.11
rs79958143	A	G	0.0267261	0.00393055	46.2343	1.4e-11	0.0691209	0.0195352	0.00800767	0.032
rs80076900	T	C	0.0282404	0.00457732	38.0644	2.5e-10	0.0498559	0.015679	0.00934843	0.13
rs8052655	A	G	-0.031991	0.00486185	43.2965	2.8e-11	0.0439802	0.00600911	0.00984912	0.6
rs805753	C	T	0.0152506	0.00208051	53.7322	1.2e-13	0.360617	0.00176977	0.0042397	0.61
rs8082188	T	C	0.0161219	0.00215591	55.9205	2.9e-14	0.307305	0.00782762	0.00440972	0.0920005
rs8121509	C	T	-0.014237	0.00200241	50.5511	9.5e-13	0.452486	-0.0053948	0.00408434	0.0929994
rs849134	G	A	-0.0194393	0.00198622	95.787	1e-23	0.503042	0.00261706	0.00407671	0.32
rs856411	C	T	0.0143136	0.00207544	47.5639	1e-11	0.642004	0.00132969	0.00422272	0.93
rs862049	T	C	0.0134715	0.00209597	41.3106	8.7e-11	0.655138	-0.000898648	0.00427634	0.97
rs867264	A	G	0.0138344	0.00200225	47.7402	7.3e-12	0.551994	0.00344691	0.00408389	0.34
rs891088	G	A	-0.0130079	0.00226023	33.1214	7.5e-09	0.262488	-0.00185655	0.00459977	0.760001
rs900400	C	T	-0.0317467	0.00203163	244.179	3.3e-58	0.399368	-0.0107863	0.00415031	0.00669993
rs905938	C	T	-0.0246181	0.00224841	119.883	1.7e-27	0.264989	-0.00157233	0.00461121	0.41
rs937218	G	A	-0.0142749	0.00199826	51.0319	6.4e-13	0.450205	-0.0054967	0.00408216	0.25
rs9425291	A	G	0.0284446	0.00199971	202.332	1.5e-47	0.436459	0.00687018	0.00408425	0.1
rs9435732	T	C	-0.0144445	0.00225353	41.0845	1.7e-10	0.261123	-0.00383902	0.00461549	0.38
rs9462026	G	C	-0.0148829	0.00211577	49.481	3.6e-13	0.327554	0.0122542	0.00432614	0.008
rs951252	G	A	0.0195471	0.00199825	95.6897	1.9e-23	0.550041	-3.89e-05	0.00409312	0.83
rs9521732	A	C	-0.0153534	0.00204963	56.1123	9.7e-15	0.382701	-0.00685229	0.00418059	0.0830004
rs9568486	C	T	0.0146511	0.00275087	28.3661	2.7e-08	0.154685	0.0083287	0.00561397	0.15
rs9818870	T	C	0.0225004	0.00273061	67.8986	6.5e-17	0.156724	5.22e-05	0.00558033	0.91
rs9833879	A	G	0.0336708	0.00241565	194.285	6e-45	0.784376	-0.00187812	0.00494089	0.67
rs984222	G	C	0.0353383	0.0020349	301.582	6.1e-70	0.611148	0.00738253	0.00417111	0.0290001
Association between LDL-c and the ApoB/ApoA1 ratio
SNP	effect_allele	other_allele	beta.exposure	se.exposure	F	pval.exposure	beta.outcome	se.outcome	pval.outcome
rs10107182	T	C	-0.0352	0.0054	42.4911	4.98e-11	-0.0200188	0.00432029	2.4e-07
rs10455872	G	A	0.1019	0.0101	101.79	4.14e-24	-0.0131911	0.00753864	0.0909997
rs1081105	C	A	0.1957	0.0144	184.696	6.03e-42	0.161435	0.0124078	9.2e-40
rs11216127	G	A	-0.0457	0.0074	38.139	7.13e-10	-0.0234435	0.00585518	2.3e-05
rs112201728	T	C	0.081	0.0103	61.8437	3.64e-15	0.0641062	0.00799369	7.5e-17
rs112875651	A	G	-0.0621	0.0052	142.619	1.2e-32	-0.0524022	0.00422216	5.4e-38
rs11591147	T	G	-0.3619	0.0217	278.136	3.08e-62	-0.305311	0.0154901	1.7e-91
rs1169288	C	A	0.0331	0.0055	36.2185	1.51e-09	0.00559407	0.00440534	0.17
rs140244541	A	G	-0.0389	0.007	30.8818	2.71e-08	-0.00620869	0.00555365	0.16
rs147711004	A	G	0.1342	0.0136	97.3705	5.05e-23	0.137635	0.0111289	2.4e-37
rs148933445	A	G	-0.4319	0.0191	511.328	5.5e-113	-0.399977	0.0149942	2.2e-160
rs1671825	C	T	-0.1058	0.0176	36.1365	1.83e-09	-0.00297458	0.0144421	0.92
rs17248727	C	T	-0.1906	0.0079	582.092	3.98e-129	-0.149187	0.006242	1.2e-128
rs17800819	T	C	-0.0459	0.0074	38.4735	5.15e-10	-0.0497859	0.00579416	4e-19
rs190712692	A	G	-0.468	0.0106	1949.31	1e-200	-0.416734	0.00928708	0
rs2270925	C	T	0.0438	0.0053	68.2962	1.64e-16	0.0363842	0.00423913	1.4e-18
rs2618568	A	C	-0.0306	0.0053	33.3343	1.06e-08	-0.0206338	0.00419925	2.9e-07
rs28456	G	A	-0.0399	0.0055	52.6284	3.4e-13	-0.0076583	0.00437921	0.0580003
rs35148262	G	A	0.0306	0.0051	36	2.6e-09	0.0209134	0.00408563	4.6e-07
rs41279633	T	G	0.0544	0.0069	62.1584	3.49e-15	0.0313457	0.00564436	1.7e-08
rs4245791	T	C	-0.0775	0.0057	184.865	1.4e-42	-0.0423743	0.00434419	6.4e-23
rs4479415	A	G	0.0311	0.0056	30.8422	2.57e-08	0.0134667	0.00438487	0.000980009
rs478691	G	T	0.0324	0.0052	38.8225	3.12e-10	0.021998	0.00408557	3.3e-08
rs4812492	C	T	0.0355	0.0051	48.4525	3.33e-12	0.0180571	0.00412001	3.6e-06
rs4820703	C	T	0.0398	0.0072	30.5563	3.24e-08	0.00591193	0.00570798	0.25
rs56228609	T	C	-0.0448	0.0054	68.8285	8.91e-17	-0.147374	0.00438071	1.7e-252
rs56832849	T	C	0.0512	0.0067	58.397	3.21e-14	0.0252382	0.00540332	9.5e-07
rs629301	T	G	0.1319	0.0059	499.788	2.1e-110	0.114936	0.00488393	3.4e-126
rs635634	T	C	0.0718	0.0064	125.86	3.99e-29	0.0403573	0.00527246	8.6e-15
rs6453131	G	T	0.0672	0.0053	160.763	1.82e-37	0.049763	0.00420169	3e-34
rs6709904	G	A	-0.0442	0.008	30.5256	3.07e-08	-0.0251719	0.00644572	5e-05
rs693668	A	G	0.051	0.0053	92.5952	7.7e-22	0.0329153	0.00425392	4.3e-15
rs7219303	G	A	-0.0318	0.0051	38.8789	3.37e-10	-0.0243162	0.0040753	9.4e-10
rs73002469	T	C	-0.1298	0.0204	40.4845	2.03e-10	-0.004715	0.0158683	0.77
rs73013176	C	T	-0.2087	0.0192	118.152	1.95e-27	-0.140537	0.0195306	1.7e-12
rs7707394	A	G	0.0478	0.0054	78.3553	5.76e-19	0.0288975	0.00423688	7.9e-12
rs77303550	T	C	-0.0586	0.0064	83.8369	3.25e-20	-0.0236881	0.00515787	6.4e-06
rs77542162	G	A	0.1363	0.0207	43.3562	4.2e-11	0.136856	0.0136755	9.3e-25
rs7928577	T	G	0.0593	0.0099	35.8789	2.2e-09	0.0769085	0.00780532	7.2e-23
rs80215559	C	T	-0.072	0.0091	62.6011	2.77e-15	-0.0353358	0.00768865	6.6e-06
rs910071	T	C	-0.0413	0.0055	56.3864	4.26e-14	-0.0275433	0.00436299	7.1e-11
rs934197	A	G	0.0975	0.0054	326.003	3.55e-73	0.0835898	0.00429856	1.4e-86
rs9830434	C	T	0.0347	0.006	33.4469	5.72e-09	0.00956309	0.0047488	0.02
rs9987289	G	A	0.0584	0.0083	49.5073	1.69e-12	-0.0295665	0.00707624	1.6e-05
Association between HDL-c and the ApoB/ApoA1 ratio
SNP	effect_allele	other_allele	beta.exposure	se.exposure	F	pval.exposure	beta.outcome	se.outcome	pval.outcome
rs103294	T	C	0.0529	0.0054	95.9674	2.1e-22	-0.0126094	0.00486974	0.008
rs10779835	C	T	0.0623	0.0048	168.459	7.22e-39	-0.0431174	0.0041714	2e-25
rs10808475	T	C	0.0361	0.0049	54.2778	1.73e-13	-0.0253388	0.00411921	1.1e-09
rs11231693	A	G	-0.0664	0.0101	43.2209	4.09e-11	0.0188588	0.00896364	0.0460002
rs114036109	G	A	0.0366	0.0064	32.7041	1.35e-08	-0.0116431	0.00499583	0.0430002
rs116843064	A	G	0.2172	0.0168	167.148	2.47e-38	-0.11694	0.0145497	7e-16
rs117242487	A	T	-0.0721	0.0122	34.9262	3.47e-09	0.00467694	0.0112051	1
rs12132139	C	G	0.0316	0.0055	33.0102	8.23e-09	0.000119764	0.0047373	0.98
rs12898210	G	T	-0.047	0.0082	32.8525	1.05e-08	0.0092705	0.00627486	0.16
rs13107325	T	C	-0.0848	0.0094	81.3834	2.34e-19	0.040073	0.00775356	5.8e-07
rs13306066	A	G	0.0934	0.0123	57.6612	3.04e-14	-0.0288473	0.0105989	0.0021
rs144503444	C	T	-0.1553	0.0218	50.7493	1.13e-12	0.130147	0.0153488	5.6e-17
rs145947882	C	A	-0.1703	0.0156	119.174	1.2e-27	0.0733747	0.0129457	3.1e-08
rs146035976	T	C	-0.0946	0.0158	35.8483	2.01e-09	0.0373686	0.0148666	0.0061
rs147233090	T	C	-0.0917	0.0162	32.0412	1.45e-08	0.0376868	0.0132209	0.0017
rs1561139	T	G	0.0662	0.0047	198.39	1.45e-44	-0.0297081	0.00411162	3.5e-14
rs157845	C	T	-0.0383	0.0055	48.4922	4.64e-12	0.0124927	0.00467408	0.0179999
rs17106304	G	C	-0.0298	0.005	35.5216	1.84e-09	0.00763729	0.00429253	0.15
rs1716407	A	G	-0.0398	0.005	63.3616	2.15e-15	0.0161226	0.00414049	8.9e-05
rs17451107	C	T	0.0279	0.0048	33.7852	7.68e-09	-0.0114663	0.00418402	0.00479999
rs2156552	T	A	0.0734	0.0059	154.77	4.13e-36	-0.0458056	0.0053028	1.2e-17
rs2245365	A	C	0.0294	0.0047	39.129	3.23e-10	-0.00139915	0.0040774	0.96
rs2271308	C	T	0.0302	0.0053	32.4685	1.14e-08	-0.00687689	0.00459453	0.16
rs2291956	T	C	0.0508	0.0071	51.193	1.15e-12	-0.0219146	0.00621441	0.000589997
rs2744973	T	C	-0.0379	0.005	57.4564	5.31e-14	0.0109564	0.00441692	0.0259998
rs2792751	C	T	-0.0403	0.0052	60.0625	1.1e-14	0.0151796	0.00455131	0.000589997
rs289754	T	C	-0.0479	0.0051	88.2126	7.24e-21	0.0215933	0.00444495	9.9e-07
rs2925979	C	T	0.0416	0.0051	66.5344	1.79e-16	-0.0201952	0.00442512	1.1e-06
rs2943652	T	C	-0.0386	0.0049	62.0558	2.15e-15	0.0146505	0.0042398	0.000189998
rs34931250	T	C	-0.0583	0.0097	36.1238	1.64e-09	0.0548008	0.00858228	1.2e-10
rs34951175	T	C	-0.051	0.0081	39.6433	3.42e-10	0.0475764	0.00744635	9.6e-11
rs3775380	G	A	-0.0277	0.0047	34.7347	4.15e-09	0.00392547	0.0040828	0.38
rs3782894	T	G	0.0316	0.0047	45.2042	1.81e-11	-0.0145822	0.00406826	0.00140001
rs3820897	C	T	-0.0339	0.0059	33.0138	1.02e-08	0.013189	0.00534086	0.0230001
rs3827743	A	G	0.0265	0.0048	30.4796	2.95e-08	-0.00033377	0.00430469	0.92
rs41272086	A	G	-0.0581	0.0073	63.3442	1.43e-15	0.0142585	0.00661016	0.021
rs4240624	A	G	0.0853	0.0077	122.72	1.15e-28	-0.03016	0.00708456	1.2e-05
rs4731702	T	C	0.0344	0.0047	53.5699	1.73e-13	-0.0181362	0.00406269	1.5e-05
rs4760254	C	G	0.0369	0.0054	46.6944	1.05e-11	-0.0288988	0.00475405	8.3e-10
rs4969182	C	T	0.0331	0.0049	45.6314	9.08e-12	-0.00428447	0.00408372	0.19
rs5754217	T	G	-0.0348	0.0056	38.6173	6.32e-10	0.0183536	0.0051458	0.000519996
rs59347135	G	C	-0.1141	0.0112	103.785	1.74e-24	0.0667113	0.0100051	1.4e-11
rs59781045	T	C	0.0871	0.0099	77.4044	1.46e-18	-0.0576708	0.00810003	1.4e-13
rs6031587	T	C	-0.0505	0.009	31.4846	2.07e-08	0.00710717	0.00812435	0.53
rs61779306	A	G	-0.0494	0.0058	72.5434	2.14e-17	0.0205471	0.005006	5.1e-05
rs61792968	A	G	-0.0433	0.0079	30.0415	3.53e-08	0.00913595	0.00686879	0.17
rs61941677	G	C	-0.067	0.007	91.6122	7.44e-22	0.040363	0.00625254	3.8e-11
rs62191851	G	A	-0.0494	0.0083	35.424	2.73e-09	0.0135887	0.00706145	0.12
rs635279	T	C	0.0299	0.0047	40.4713	2.19e-10	-0.00803687	0.00411127	0.0299999
rs686030	A	C	0.0444	0.0067	43.9153	2.71e-11	-0.0277418	0.00585623	2.4e-06
rs6993414	G	A	0.1556	0.008	378.302	3.82e-84	-0.0993631	0.00663007	8.7e-54
rs7134375	A	C	0.0266	0.0047	32.0308	1.56e-08	-0.0119687	0.0040998	0.00089
rs71556736	T	C	0.0499	0.0073	46.7257	7.48e-12	-0.0139467	0.00602024	0.0479999
rs72926990	A	G	-0.0286	0.0051	31.4479	1.92e-08	-0.00280571	0.00444083	0.62
rs737337	C	T	-0.0554	0.008	47.9556	3.89e-12	0.0425566	0.0076126	1.9e-08
rs7395581	A	G	-0.0451	0.0053	72.4105	2.24e-17	0.0136979	0.00443016	0.00032
rs77619625	T	C	0.0624	0.0107	34.0096	5.87e-09	-0.0111345	0.00897742	0.31
rs77960347	G	A	0.2829	0.0255	123.079	1.32e-28	-0.135212	0.0177656	1.5e-14
rs79953491	G	A	0.0607	0.0076	63.7896	1.39e-15	-0.0301224	0.00623152	7.8e-06
rs8060967	T	C	0.073	0.0072	102.797	3.32e-24	-0.0301294	0.00644692	5e-06
rs838878	G	A	-0.0452	0.0051	78.5483	3.92e-19	0.0235558	0.00445999	5e-08
rs9491697	G	A	-0.0295	0.0048	37.7713	8.63e-10	0.0247114	0.00409353	2e-09
rs964184	C	G	0.1164	0.007	276.509	2.72e-61	-0.0770978	0.00599351	3.6e-41
rs9980195	C	T	-0.0268	0.0047	32.5143	1.01e-08	0.0158998	0.0040715	0.000389996
Association between Coffee intake and the ApoB/ApoA1 ratio
SNP	effect_allele	other_allele	beta.exposure	se.exposure	F	pval.exposure	eaf.exposure	beta.outcome	se.outcome	pval.outcome
rs10119174	C	G	-0.00939786	0.00164159	32.7739	1e-08	0.571035	0.000664613	0.00414356	0.73
rs1057868	T	C	0.0199509	0.00178517	124.901	5.40008e-29	0.284986	0.0111963	0.00450932	0.0280001
rs117810762	A	G	0.0359086	0.00617871	33.7755	6.19998e-09	0.017881	0.00584153	0.0155364	0.760001
rs117968677	A	G	-0.0310299	0.00551601	31.6454	1.89998e-08	0.024207	-0.00866577	0.0139232	0.86
rs12514566	A	G	-0.0113972	0.00170562	44.6511	2.39994e-11	0.337107	-0.00497464	0.00429818	0.31
rs12989746	T	G	0.01035	0.00186429	30.8215	2.80001e-08	0.249928	0.00111128	0.00470076	0.94
rs13054099	C	T	-0.0107777	0.00183597	34.4605	4.30002e-09	0.261004	-0.00691108	0.00463856	0.14
rs13163336	A	C	0.0149472	0.00221005	45.742	1.29987e-11	0.15761	0.00858663	0.00557275	0.0669993
rs1338549	G	T	-0.00945121	0.0016218	33.961	5.60003e-09	0.533932	-0.00162487	0.00408868	0.9
rs13387939	A	C	0.0165558	0.0021386	59.9296	9.79941e-15	0.828363	-0.00280633	0.00538304	0.58
rs1421085	C	T	0.0185426	0.00164436	127.159	1.69981e-29	0.40357	-0.00689228	0.00413711	0.14
rs1527961	C	T	-0.0133431	0.00236585	31.8082	1.7e-08	0.1349	-0.0138487	0.00594365	0.0140001
rs17842490	G	A	-0.0451683	0.00680848	44.0116	3.29989e-11	0.014248	-0.0313886	0.0170577	0.0749998
rs1942965	C	T	-0.00890339	0.00161917	30.2361	3.79997e-08	0.504585	-0.00114618	0.00409304	0.79
rs2189234	G	T	0.00998689	0.00166052	36.172	1.79999e-09	0.617795	0.00867057	0.00418659	0.0659994
rs2465037	A	C	-0.0106317	0.00170743	38.7721	4.79999e-10	0.343017	0.00444981	0.00429444	0.23
rs2472297	T	C	0.0464708	0.00182733	646.735	1.09901e-142	0.262883	0.0104894	0.00461009	0.0109999
rs2597805	T	C	0.00985502	0.00175623	31.4885	2e-08	0.682463	0.00206498	0.00444027	0.5
rs34060476	G	A	0.0184292	0.00237033	60.4499	7.50067e-15	0.133855	-0.0151226	0.00596085	0.0280001
rs4410790	C	T	0.039072	0.00167288	545.509	1.1995e-120	0.632141	0.0106702	0.00422384	0.0109999
rs442355	C	G	-0.0111372	0.00185374	36.0956	1.89998e-09	0.254435	-0.00322264	0.00466353	0.52
rs4615895	A	G	0.0122025	0.00184972	43.5197	4.19952e-11	0.740926	7.17953e-06	0.00466003	0.91
rs476828	C	T	0.0173461	0.00189543	83.7507	5.60015e-20	0.237409	0.0151703	0.00480488	0.00219999
rs516636	A	C	0.0116767	0.00198419	34.6317	4e-09	0.208913	-0.00440063	0.0049961	0.33
rs56113850	C	T	0.0126667	0.00163351	60.1289	8.9002e-15	0.578109	0.022706	0.00411072	1.7e-08
rs57918684	A	G	0.0128864	0.00223845	33.1412	8.60003e-09	0.154747	0.000721197	0.00562807	0.97
rs6062682	T	C	0.0103704	0.00163929	40.0202	2.5e-10	0.464546	0.0153503	0.00413565	0.000299999
rs6063085	C	A	0.0104106	0.00166919	38.8991	4.49997e-10	0.373473	0.00184674	0.00420337	0.46
rs61928609	C	A	-0.0147305	0.00217536	45.8535	1.29987e-11	0.835328	-0.00606405	0.0054806	0.24
rs62064918	T	C	-0.0103075	0.00187872	30.1011	4.09996e-08	0.244545	-0.00866019	0.00472968	0.0830004
rs630194	C	T	-0.0113533	0.00169853	44.6784	2.29985e-11	0.343374	-0.00433876	0.00427706	0.27
rs6469262	C	T	-0.00915347	0.00162895	31.5759	1.89998e-08	0.564966	0.00775147	0.00409281	0.0649995
rs7224815	T	A	-0.0108602	0.00164162	43.7653	3.69999e-11	0.407832	0.0040473	0.0041372	0.33
rs73075167	T	A	-0.0160639	0.00244429	43.1913	5.00035e-11	0.12918	-0.00608941	0.00615809	0.13
rs75347775	A	G	0.0104504	0.00187898	30.933	2.69998e-08	0.244531	0.00328611	0.00471726	0.43
rs780093	C	T	0.0132935	0.00165695	64.3665	1e-15	0.615839	-0.0103827	0.00417709	0.00959997
rs7811609	T	C	0.00913864	0.00166468	30.1371	4e-08	0.374746	-0.00111706	0.00419051	0.93
rs78267637	G	C	-0.0254259	0.00431659	34.6953	3.89996e-09	0.038115	-0.0109516	0.0108776	0.26
rs8056750	T	C	0.0105333	0.00173692	36.7764	1.29999e-09	0.359129	-0.00143061	0.00437778	0.82
rs9398171	T	C	0.0108577	0.00177995	37.21	1.09999e-09	0.71064	0.00829237	0.0044766	0.0879995
Association between Alcohol consumption and the ApoB/ApoA1 ratio
SNP	effect_allele	other_allele	beta.exposure	se.exposure	F	pval.exposure	eaf.exposure	beta.outcome	se.outcome	pval.outcome
rs10018066	C	A	-0.01372	0.00298	21.1971	4.13e-06	0.2469	0.00230354	0.00472221	0.81
rs111988120	T	C	-0.01363	0.002973	21.0185	4.53e-06	0.02493	-0.0155404	0.0131788	0.21
rs114358603	T	C	-0.0136	0.002974	20.912	4.81e-06	0.05125	-0.00810195	0.00920374	0.7
rs115599192	C	T	0.01383	0.003015	21.0412	4.53e-06	0.003972	-0.0286534	0.0227101	0.26
rs115648382	T	C	0.01522	0.003109	23.9656	9.77e-07	0.06512	-0.00185482	0.00765866	0.92
rs11722615	A	G	-0.01523	0.002998	25.8069	3.78e-07	0.03624	-0.00801957	0.0104458	0.49
rs117282209	T	C	-0.01401	0.002996	21.8672	2.95e-06	0.02131	-0.0389248	0.0136816	0.00659994
rs11940694	G	A	0.02694	0.003042	78.429	8.43e-19	0.6063	-0.00484213	0.00418942	0.25
rs11982791	A	C	-0.01397	0.002976	22.0357	2.67e-06	0.05467	-0.00434247	0.00897067	0.73
rs12404604	A	G	0.01374	0.00298	21.2589	4.01e-06	0.7811	0.000183176	0.00492365	0.93
rs1260326	C	T	0.02839	0.002973	91.1887	1.34e-21	0.6066	-0.00987319	0.0041549	0.00920005
rs12646808	C	T	-0.01477	0.003063	23.2524	1.41e-06	0.3415	0.00944191	0.0043159	0.0479999
rs12930148	T	G	-0.01381	0.002974	21.5628	3.41e-06	0.4447	0.00411138	0.0040939	0.23
rs13017956	A	G	-0.01404	0.002989	22.0639	2.65e-06	0.1809	0.00311215	0.00524931	0.35
rs13022438	G	A	0.01369	0.002975	21.1755	4.19e-06	0.396	-0.0032986	0.00416232	0.49
rs1355512	A	G	0.01407	0.002979	22.3073	2.31e-06	0.2415	-0.00343868	0.00476815	0.46
rs145452708	C	G	-0.03427	0.002976	132.606	1.15e-30	0.009985	-0.00325975	0.0184124	0.75
rs148254899	C	T	0.01511	0.002979	25.7269	3.93e-07	0.08217	-0.00684761	0.00744244	0.51
rs150578239	A	G	-0.01502	0.002979	25.4214	4.64e-07	0.01501	0.00524363	0.0169058	0.98
rs17264946	A	G	-0.01434	0.003068	21.8468	2.94e-06	0.05692	-0.00565374	0.00859768	0.43
rs2122692	G	C	0.01384	0.003018	21.0297	4.5e-06	0.5226	-0.00435286	0.00409181	0.29
rs3009872	C	T	-0.01478	0.00299	24.4347	7.65e-07	0.4336	0.00356108	0.00411559	0.39
rs322819	G	A	0.01379	0.002981	21.3995	3.71e-06	0.652	0.000816985	0.00428049	0.79
rs34463745	T	A	-0.01397	0.00299	21.8298	3.01e-06	0.005174	0.0172855	0.0255643	0.5
rs4316229	G	C	0.01431	0.002979	23.0748	1.55e-06	0.1378	-0.013972	0.00586712	0.00809991
rs4734100	A	G	-0.01507	0.00298	25.5737	4.24e-07	0.3919	0.000653196	0.0041703	0.74
rs55875685	C	A	-0.01445	0.003033	22.6982	1.91e-06	0.3527	0.00438807	0.00425263	0.35
rs55897521	T	C	0.01437	0.003022	22.6113	1.98e-06	0.2714	0.00293128	0.00455769	0.9
rs56938526	C	T	-0.01413	0.003026	21.8045	3.05e-06	0.2247	0.0122257	0.00507243	0.0239999
rs62182116	A	G	0.0137	0.002979	21.1495	4.24e-06	0.3419	-0.00366996	0.00426871	0.47
rs66646187	G	A	-0.01416	0.002983	22.5331	2.07e-06	0.05929	-0.0370625	0.0199835	0.0589997
rs66664395	C	T	0.0142	0.00309	21.1183	4.28e-06	0.4607	-0.000681965	0.00413668	0.84
rs6969458	A	G	0.01528	0.003097	24.3425	8.14e-07	0.4561	-0.00613349	0.00412461	0.13
rs7131465	C	A	-0.01455	0.002997	23.5696	1.21e-06	0.6019	0.0108948	0.00415858	0.02
rs76774888	A	G	0.01607	0.002976	29.1585	6.74e-08	0.0277	-0.00655018	0.0119899	0.47
rs7685053	T	C	-0.01427	0.002999	22.641	1.97e-06	0.2658	-0.00042293	0.00461855	0.98
rs7685065	A	G	0.01481	0.002996	24.4358	7.68e-07	0.6797	-0.0016453	0.00438265	0.93
rs7719574	A	C	-0.01492	0.002983	25.0168	5.7e-07	0.3898	0.000927803	0.00416938	0.97
rs77446218	T	C	-0.01432	0.002985	23.0143	1.62e-06	0.06801	0.00518409	0.00796954	0.54
rs7933896	T	C	0.01456	0.003033	23.0451	1.59e-06	0.4405	-0.00559628	0.00408601	0.2
rs79649709	C	G	0.01404	0.002977	22.2421	2.4e-06	0.01089	-0.019681	0.0195182	0.47
rs8012947	G	A	-0.01624	0.002985	29.5994	5.33e-08	0.7191	0.00808437	0.0045287	0.0899995
rs8073177	C	T	0.01414	0.003002	22.1859	2.46e-06	0.7781	-0.0164227	0.00487651	0.000359998
rs9841829	G	T	0.01869	0.002976	39.4414	3.36e-10	0.2269	-0.00506262	0.00486635	0.34
Association between Alcohol intake frequency and the ApoB/ApoA1 ratio
SNP	effect_allele	other_allele	beta.exposure	se.exposure	F	pval.exposure	eaf.exposure	beta.outcome	se.outcome	pval.outcome
rs10188314	T	C	-0.0197869	0.00303605	42.4754	7.2e-11	0.470852	-0.00814557	0.00407475	0.0819993
rs10792669	G	A	0.0174322	0.00304065	32.8679	9.9e-09	0.505254	0.00406599	0.00408274	0.29
rs11039429	T	C	-0.0235595	0.00303737	60.164	8.7e-15	0.454624	-0.00526937	0.00408568	0.23
rs11223617	A	G	0.0250908	0.00375381	44.677	2.3e-11	0.206155	0.0106795	0.00503531	0.0329997
rs11700855	G	A	-0.029795	0.00523292	32.4189	1.2e-08	0.093465	-0.0139297	0.007053	0.0460002
rs11750777	A	G	-0.020493	0.00372613	30.2479	3.8e-08	0.209454	-0.00353933	0.00500695	0.25
rs117799466	C	G	-0.0196704	0.00331968	35.1103	3.1e-09	0.336989	-0.00239683	0.00446317	0.36
rs11787216	T	C	0.0244162	0.00320078	58.1895	2.4e-14	0.369127	0.00562771	0.00430702	0.14
rs11940694	G	A	-0.0437138	0.00311609	196.796	1e-44	0.604193	-0.00484213	0.00418942	0.25
rs12153855	C	T	0.0294435	0.00493484	35.5986	2.4e-09	0.10497	0.0113464	0.00664165	0.0879995
rs1228589	A	G	0.0210699	0.00352806	35.6659	2.3e-09	0.246133	0.00580401	0.00475637	0.2
rs1229984	C	T	-0.261708	0.00918496	811.857	1.4e-178	0.97277	0.000468096	0.0123064	0.98
rs12312693	C	T	-0.0176811	0.00305026	33.6004	6.8e-09	0.451772	-0.00706493	0.00410128	0.0830004
rs13102973	C	T	-0.0194072	0.00311875	38.7226	4.9e-10	0.61881	-0.00306645	0.00419708	0.37
rs13135092	G	A	0.0438341	0.00549884	63.5451	1.6e-15	0.083483	0.0387442	0.00740191	4e-07
rs13178443	T	C	-0.0186516	0.00338983	30.2745	3.8e-08	0.276349	-0.0106087	0.00455845	0.0179999
rs13390019	C	T	0.0296116	0.00449182	43.4589	4.3e-11	0.134041	0.0113601	0.00603862	0.0909997
rs1421085	C	T	0.0199392	0.00308481	41.7791	1e-10	0.403447	-0.00689228	0.00413711	0.14
rs1515591	G	T	0.0182303	0.00311635	34.2212	4.9e-09	0.383186	0.00617825	0.00418604	0.0990011
rs1666658	C	T	0.0179674	0.00309866	33.6219	6.7e-09	0.392206	0.00193125	0.00416483	0.85
rs17662759	C	T	0.0301348	0.00546031	30.458	3.4e-08	0.089115	0.0108509	0.00735095	0.2
rs17690703	T	C	0.0250342	0.00343021	53.263	2.9e-13	0.262687	0.0158148	0.00462287	0.000589997
rs186347	T	G	0.0179489	0.00305071	34.6158	4e-09	0.463343	0.0105814	0.00410318	0.00449997
rs1893659	A	C	-0.029326	0.00305313	92.2603	7.6e-22	0.459939	-0.00444136	0.00410604	0.33
rs1937522	G	A	0.0168979	0.00303207	31.059	2.5e-08	0.528054	0.00548723	0.00407788	0.23
rs1991083	T	C	-0.0223925	0.00325813	47.2355	6.3e-12	0.679886	-0.004902	0.00438157	0.42
rs2043677	T	C	0.0261133	0.0043272	36.4175	1.6e-09	0.145599	-0.00193243	0.00582816	0.85
rs2159935	A	G	-0.0185742	0.00302582	37.682	8.3e-10	0.490369	-0.00142215	0.00407002	0.79
rs2160935	T	C	-0.018718	0.00309117	36.6668	1.4e-09	0.604293	-0.00088988	0.00414798	0.82
rs2244598	C	T	-0.018378	0.00311907	34.7173	3.8e-09	0.605114	-0.00767005	0.00419602	0.0629999
rs2411453	G	T	-0.0350793	0.00309039	128.847	7.3e-30	0.597353	-0.0040607	0.00414475	0.4
rs2535911	T	C	-0.0188476	0.00316849	35.384	2.7e-09	0.354749	0.00261171	0.00425695	0.58
rs2622167	A	G	-0.0191155	0.0030674	38.8356	4.6e-10	0.428653	-0.00733154	0.00412891	0.0669993
rs262240	T	C	-0.017207	0.00303483	32.1471	1.4e-08	0.468553	0.000667428	0.00408924	0.79
rs2717063	A	C	-0.0203704	0.00308457	43.6124	4e-11	0.585731	0.00317486	0.00414715	0.53
rs28622224	T	C	-0.0186203	0.00336834	30.5592	3.2e-08	0.280364	-0.00409806	0.00453173	0.31
rs28768122	C	T	0.0207	0.00355204	33.9614	5.6e-09	0.759525	0.0078414	0.00477447	0.0969996
rs28787109	A	G	0.0178107	0.00308461	33.3397	7.7e-09	0.40423	0.0113911	0.00414664	0.00870001
rs2924321	A	G	-0.0195131	0.00305022	40.9251	1.6e-10	0.539592	-0.00100405	0.00409265	0.649999
rs2977454	G	C	-0.0259222	0.00459853	31.7765	1.7e-08	0.124072	-0.0140778	0.00617056	0.016
rs34440851	T	C	-0.0226831	0.00415058	29.8667	4.6e-08	0.157151	-0.00123249	0.00556611	1
rs34473884	A	G	-0.0203615	0.00350346	33.7773	6.2e-09	0.24819	-0.00435378	0.00470765	0.3
rs34631026	T	C	-0.0169128	0.00304832	30.7829	2.9e-08	0.446061	-0.00664729	0.00408312	0.11
rs34811474	A	G	-0.0201809	0.00359305	31.5467	1.9e-08	0.230728	-0.0128973	0.00481943	0.0025
rs35105141	T	C	0.026345	0.00308788	72.7906	1.4e-17	0.401541	0.00107226	0.0041439	0.51
rs362307	T	C	0.0433047	0.00580219	55.704	8.4e-14	0.074582	0.0184778	0.00780687	0.0129999
rs4241258	T	C	0.0250636	0.00440325	32.3996	1.3e-08	0.13763	0.0123143	0.00594328	0.0439997
rs4242715	A	G	-0.0186543	0.00324831	32.9794	9.3e-09	0.680585	-0.00107493	0.00435176	0.74
rs4417025	A	G	-0.0188379	0.00316516	35.422	2.7e-09	0.361153	0.000895825	0.00424591	0.89
rs4503294	T	C	0.0181476	0.00307049	34.932	3.4e-09	0.565333	0.00746818	0.00412549	0.1
rs461599	C	A	-0.0191888	0.00303977	39.8487	2.7e-10	0.462259	-0.002228	0.00408605	0.4
rs4726481	T	G	0.0217614	0.00310188	49.218	2.3e-12	0.400576	-0.00117435	0.00416964	0.5
rs473098	T	C	-0.0217406	0.00304345	51.0283	9.1e-13	0.557689	-0.000554603	0.0040968	0.81
rs489062	A	G	0.0166498	0.00305291	29.7434	4.9e-08	0.437454	0.0147775	0.0040971	0.000109999
rs4916723	C	A	0.0239479	0.00309951	59.6965	1.1e-14	0.420617	-0.000234862	0.00416242	0.88
rs4940926	C	T	-0.0191003	0.00344068	30.8171	2.8e-08	0.735045	-0.0119015	0.00464103	0.012
rs4968391	T	G	-0.0192695	0.0032265	35.6679	2.3e-09	0.674892	0.00599242	0.00434306	0.14
rs5022348	T	C	0.0202641	0.00357005	32.2186	1.4e-08	0.40703	0.0151352	0.00478938	0.000719996
rs550942	T	C	0.022401	0.00398884	31.5385	2e-08	0.823865	0.00261104	0.00537113	0.649999
rs56194430	T	C	0.0225403	0.00407148	30.6489	3.1e-08	0.16931	-0.00365991	0.00545406	0.4
rs58905411	A	G	-0.0266343	0.00307848	74.8531	5.1e-18	0.410052	-0.00821165	0.00413695	0.0530005
rs6030200	A	G	-0.019529	0.00327075	35.6505	2.4e-09	0.31415	-0.00713967	0.00439485	0.14
rs61873510	T	G	0.0203737	0.00330311	38.0447	6.9e-10	0.32785	-0.000406569	0.00444305	0.86
rs62305780	G	C	-0.0485216	0.00506585	91.7414	9.9e-22	0.102253	0.00748729	0.0068242	0.37
rs62339673	A	C	0.0182943	0.00315406	33.6428	6.6e-09	0.626705	-0.00776204	0.0042446	0.0759994
rs62466318	T	C	-0.0254919	0.0037742	45.6199	1.4e-11	0.202827	-0.0167675	0.00506623	0.0021
rs650558	T	C	0.0207362	0.0035079	34.9433	3.4e-09	0.247918	0.0180874	0.00471285	0.0001
rs6727281	T	C	-0.024322	0.00391964	38.504	5.5e-10	0.184023	0.00781239	0.00527607	0.12
rs6943160	C	T	0.020627	0.00372774	30.6183	3.1e-08	0.208646	0.000223733	0.00501903	0.7
rs71651683	T	C	-0.0704589	0.0127906	30.3452	3.6e-08	0.0142	-0.0318446	0.017117	0.0690001
rs72769229	T	A	-0.0231352	0.00419154	30.4649	3.4e-08	0.154942	-0.0146084	0.00564149	0.00549997
rs72787062	A	G	-0.0281947	0.00410324	47.2151	6.4e-12	0.162767	-0.00103326	0.00550993	0.8
rs728538	G	T	0.0228752	0.00406259	31.7047	1.8e-08	0.168868	0.00320893	0.00545024	0.52
rs7298932	G	A	-0.0237214	0.00431166	30.2686	3.8e-08	0.147849	-0.000524468	0.00579629	0.97
rs7302200	A	G	-0.0184222	0.00319841	33.1753	8.4e-09	0.339998	0.00104181	0.00428308	0.93
rs73050128	A	C	-0.0260048	0.00409088	40.4086	2.1e-10	0.164488	-0.00194059	0.00548176	0.81
rs7330939	T	C	-0.0213301	0.0034046	39.2513	3.7e-10	0.720352	-0.00515036	0.00457513	0.25
rs74679146	C	T	-0.0320735	0.00575757	31.0323	2.5e-08	0.074515	-0.00309931	0.00772269	0.649999
rs7514579	C	A	0.0196672	0.00359788	29.8808	4.6e-08	0.232457	0.00421843	0.00483708	0.38
rs76082653	T	C	0.0464269	0.00668673	48.2072	3.8e-12	0.054327	-0.0141353	0.00901932	0.12
rs7610856	A	C	-0.023864	0.00307022	60.4154	7.7e-15	0.429053	-0.00133832	0.00413286	0.719999
rs780094	C	T	-0.0509938	0.00310506	269.709	1.3e-60	0.615206	-0.0107826	0.00417663	0.00710003
rs780569	A	T	0.0198033	0.00336454	34.6437	4e-09	0.70882	-0.0039595	0.00453208	0.39
rs80292319	C	T	-0.0393728	0.00649583	36.7387	1.4e-09	0.057704	-0.00851429	0.00865	0.22
rs8043563	C	G	0.0233654	0.00347125	45.308	1.7e-11	0.737192	0.0100375	0.00465999	0.02
rs838145	A	G	0.0219548	0.00305549	51.6294	6.7e-13	0.542982	-0.0150802	0.00410342	0.000700003
rs8614	A	C	0.0247806	0.00392537	39.8531	2.7e-10	0.182509	0.0173819	0.00527474	0.0017
rs9349379	G	A	-0.0193455	0.00308215	39.396	3.5e-10	0.405493	-0.00724325	0.00415144	0.0749998
rs9372625	A	G	-0.0255579	0.00312467	66.9024	2.9e-16	0.381706	-0.000593101	0.00419638	0.73
rs9403297	A	G	0.0188234	0.00313037	36.158	1.8e-09	0.372967	-0.00785298	0.00420389	0.0280001
rs9648478	A	G	0.0168603	0.00302891	30.9855	2.6e-08	0.510245	-0.00266482	0.00407478	0.54
rs9814516	T	G	-0.0251117	0.00355589	49.8719	1.6e-12	0.237423	-0.00305239	0.00479065	0.66
rs9829192	T	G	0.0169324	0.00305032	30.8139	2.8e-08	0.435133	0.00113133	0.00410463	0.7
rs9906502	A	G	0.0237883	0.00396178	36.0534	1.9e-09	0.176998	0.00750913	0.00532008	0.0470002
rs9912298	C	A	0.0205894	0.00358993	32.8939	9.7e-09	0.239585	0.000910032	0.00481434	0.82
rs9958320	C	T	0.0248553	0.00427092	33.8684	5.9e-09	0.153147	-0.00348955	0.00575163	0.68
Association between Cigarettes smoked per day and the ApoB/ApoA1 ratio
SNP	effect_allele	other_allele	beta.exposure	se.exposure	F	pval.exposure	eaf.exposure	beta.outcome	se.outcome	pval.outcome
rs11725618	C	T	0.036064	0.00615782	34.3	4.67e-09	0.287	-0.00724751	0.00469909	0.051
rs1579233	G	A	-0.0318201	0.00556452	32.7	1.07e-08	0.571	0.00286138	0.00409694	0.48
rs2072659	G	C	-0.0652518	0.00924651	49.8	1.71e-12	0.105	-0.00126445	0.00703716	0.74
rs2084533	T	C	0.0336406	0.00590094	32.5001	1.22e-08	0.319	0.0111965	0.00441879	0.00179999
rs215600	A	G	-0.0492503	0.0057525	73.3001	1.1e-17	0.64	-0.00312574	0.00424617	0.32
rs2273500	C	T	0.0680938	0.00779553	76.2999	2.47e-18	0.159	-0.00548394	0.0057926	0.36
rs2424888	A	G	0.0334848	0.00563586	35.3	2.76e-09	0.405	-0.00565029	0.00426153	0.26
rs3025383	C	T	-0.0578394	0.00704521	67.4	2.22e-16	0.18	0.0076981	0.00530047	0.13
rs34406232	A	C	-0.146992	0.0166972	77.4997	1.33e-18	0.0259	-0.0231539	0.0127797	0.0700003
rs4785587	A	G	-0.0336223	0.00553496	36.9	1.27e-09	0.511	-0.00893367	0.00411421	0.021
rs56113850	C	T	0.107205	0.00560367	366.003	1.1e-81	0.568	0.022706	0.00411072	1.7e-08
rs58379124	C	T	0.0669394	0.00650172	106	9e-25	0.748	0.00900629	0.00485177	0.0629999
rs632811	G	A	-0.0367137	0.00641049	32.8	1.03e-08	0.351	0.00129754	0.0043655	0.95
rs73229090	A	C	0.0554895	0.00876271	40.1	2.44e-10	0.113	-0.0029144	0.00635832	0.46
rs7431710	A	G	-0.0349579	0.0058102	36.2	1.82e-09	0.644	-0.00658352	0.00428281	0.0909997
rs75494138	T	C	0.0598763	0.0105682	32.1002	1.45e-08	0.0618	0.00787853	0.00790275	0.49
rs790564	C	A	-0.0408927	0.00619302	43.6	3.97e-11	0.719	-0.00904386	0.00456697	0.0589997
rs7928017	A	C	-0.0329314	0.00555848	35.1001	3.14e-09	0.413	0.00779503	0.00411423	0.0280001
rs7951365	C	T	0.0389511	0.00596781	42.6	6.63e-11	0.306	0.000714068	0.00441616	0.87
rs8034191	C	T	0.182567	0.00588925	961.003	1e-200	0.328	0.0043392	0.0043107	0.44
rs806798	C	T	-0.0308507	0.00553204	31.0999	2.48e-08	0.543	0.00140437	0.0040661	0.75
rs895330	G	C	-0.0390041	0.00701668	30.8999	2.68e-08	0.206	0.00031888	0.00515783	0.93
Association between Sedentary behavior and the ApoB/ApoA1 ratio
SNP	effect_allele	other_allele	beta.exposure	se.exposure	F	pval.exposure	eaf.exposure	beta.outcome	se.outcome	pval.outcome
rs10109061	G	A	-0.00896843	0.00161936	30.6723	3.1e-08	0.443183	0.0105024	0.00414367	0.00680002
rs10189857	G	A	0.0146862	0.00160509	83.7182	5.7e-20	0.432324	0.00112513	0.00410961	0.81
rs10269099	T	G	0.00914889	0.00163238	31.4119	2.1e-08	0.391234	-0.00225602	0.00417654	0.56
rs10739499	G	C	-0.00923636	0.00168493	30.0496	4.2e-08	0.662566	0.00206144	0.0043149	0.62
rs10765777	C	A	-0.0113034	0.00163611	47.7302	4.9e-12	0.391753	-0.00252153	0.00419801	0.92
rs111901094	T	G	0.0127107	0.00209757	36.7203	1.4e-09	0.182164	-0.0284322	0.00536419	1.1e-06
rs11191129	T	C	-0.00984638	0.00160863	37.4663	9.3e-10	0.422818	0.00153416	0.00412229	0.9
rs11222919	G	T	-0.0122141	0.00210245	33.7498	6.3e-09	0.175374	0.00109931	0.00537917	0.82
rs11245482	C	T	0.0101886	0.00163627	38.7721	4.8e-10	0.385493	0.00681351	0.00418649	0.11
rs114600294	C	G	0.0108211	0.00195538	30.6253	3.1e-08	0.20804	0.00316272	0.00502003	0.47
rs114755463	A	G	0.0132589	0.00214815	38.0966	6.7e-10	0.16775	-0.000410408	0.00550372	0.85
rs115608101	T	C	-0.0135365	0.00237086	32.5988	1.1e-08	0.130399	0.00110561	0.00610308	0.89
rs11662211	T	C	-0.00944795	0.00159149	35.2426	2.9e-09	0.505628	-0.00446113	0.0040689	0.38
rs11680095	T	C	-0.00918965	0.00163427	31.6192	1.9e-08	0.592713	-0.00242862	0.00417713	0.709999
rs11696187	T	C	-0.0135653	0.00217137	39.0293	4.2e-10	0.160229	0.00105247	0.00556252	0.96
rs11700249	G	T	0.00943299	0.00162108	33.8602	5.9e-09	0.408795	-0.00858584	0.00414257	0.0700003
rs11714337	A	G	-0.00991351	0.00161126	37.855	7.6e-10	0.430094	-0.00165476	0.00412836	0.66
rs11877758	G	T	0.0110747	0.0017236	41.2849	1.3e-10	0.312562	0.00625369	0.00441357	0.1
rs11911112	C	A	-0.0107427	0.00165277	42.2476	8e-11	0.365887	-0.0155358	0.00422751	0.0002
rs12045585	A	G	-0.0150612	0.00240961	39.0684	4.1e-10	0.131234	0.000614522	0.00615935	0.93
rs12214364	G	T	0.00904588	0.00164514	30.234	3.8e-08	0.415458	-5.76e-05	0.00421037	0.92
rs12553324	G	C	-0.0135646	0.00161525	70.5236	4.5e-17	0.415158	0.00242255	0.00413629	0.5
rs1291871	C	T	0.00916233	0.00159831	32.8617	9.9e-09	0.514085	-0.00113668	0.00408876	0.96
rs13014947	A	G	0.0106072	0.00162396	42.6629	6.5e-11	0.574722	-0.000631145	0.00415689	0.83
rs13107325	T	C	0.0203199	0.00301818	45.3266	1.7e-11	0.075099	0.040073	0.00775356	5.8e-07
rs1324491	A	G	0.0134128	0.00235749	32.3697	1.3e-08	0.130982	-0.00504522	0.00603081	0.46
rs1727332	T	C	0.0131505	0.00184868	50.6012	1.1e-12	0.753551	0.0105648	0.00472481	0.0179999
rs17789218	C	T	-0.0109161	0.00184925	34.8453	3.6e-09	0.243949	-0.0159828	0.00472628	0.000580003
rs178203	C	T	0.012014	0.00183543	42.8449	5.9e-11	0.749551	0.00392676	0.00467902	0.37
rs180396	T	C	0.0100502	0.00183468	30.0074	4.3e-08	0.746657	0.00545193	0.0046964	0.18
rs1826510	A	G	-0.0127337	0.00226447	31.621	1.9e-08	0.828498	-0.00756189	0.00581764	0.19
rs184332798	A	G	-0.0277737	0.00500326	30.8149	2.8e-08	0.026113	0.00843621	0.012837	0.36
rs1889996	G	T	0.0119681	0.00181118	43.6644	3.9e-11	0.738965	-0.0804238	0.0596044	0.38
rs1993092	C	T	-0.00951741	0.00163099	34.0514	5.4e-09	0.389657	-0.00487075	0.0041774	0.28
rs2073869	T	C	-0.0138006	0.00213942	41.6106	1.1e-10	0.166613	0.000637311	0.00547607	0.93
rs2106164	C	T	-0.00938934	0.00159824	34.5133	4.2e-09	0.531731	-0.00170822	0.00409556	0.77
rs2185490	C	A	0.00937259	0.0016448	32.4708	1.2e-08	0.617654	-0.00504718	0.00420856	0.21
rs2240857	G	T	0.0159314	0.00230213	47.8904	4.5e-12	0.141014	0.00447912	0.0058883	0.5
rs2283	G	A	-0.00926961	0.00167594	30.5919	3.2e-08	0.339277	-0.00173338	0.00428395	0.7
rs2332818	C	T	0.00988441	0.00179948	30.1722	4e-08	0.731272	0.000437442	0.0045937	0.87
rs2352984	C	T	0.0197571	0.00160408	151.703	7.4e-35	0.430943	0.00399396	0.00410723	0.44
rs2479968	G	A	0.0205886	0.00370246	30.9224	2.7e-08	0.05112	-0.0141406	0.00944588	0.17
rs249960	G	A	-0.0118041	0.00206636	32.6328	1.1e-08	0.182119	0.00388273	0.00527924	0.53
rs262890	G	A	0.0132392	0.00173776	58.0422	2.6e-14	0.298989	-0.00472072	0.00444862	0.35
rs263771	A	C	0.0120137	0.0018854	40.6019	1.9e-10	0.233452	-0.00443111	0.00482059	0.23
rs2646351	A	G	0.00891407	0.0015984	31.1015	2.4e-08	0.452916	0.00243568	0.00409068	0.69
rs2678662	G	T	0.0111458	0.00163238	46.6208	8.6e-12	0.608337	0.00307948	0.00416807	0.52
rs2725371	G	A	-0.0132649	0.00173462	58.4789	2.1e-14	0.695652	0.000748277	0.00442895	0.84
rs2857693	T	G	0.0106577	0.00164635	41.9066	9.6e-11	0.365548	0.00440111	0.00420165	0.39
rs2906604	C	T	0.0104012	0.00158628	42.9939	5.5e-11	0.497337	0.00106782	0.00405822	0.8
rs3138499	C	A	0.0109638	0.00160508	46.6583	8.5e-12	0.518183	-0.00113208	0.00410076	0.9
rs34094119	G	A	0.00908177	0.00159595	32.3819	1.3e-08	0.525005	-0.00558883	0.00408131	0.0990011
rs34811474	A	G	-0.0131563	0.00188722	48.5985	3.1e-12	0.230691	-0.0128973	0.00481943	0.0025
rs35797019	G	A	-0.00921437	0.00162787	32.04	1.5e-08	0.392335	0.00191404	0.00416783	0.51
rs362312	C	T	-0.00952438	0.00161239	34.8926	3.5e-09	0.424168	-0.0104722	0.00412649	0.015
rs3754970	C	T	0.00970162	0.00159865	36.8283	1.3e-09	0.502922	-0.00588821	0.00408845	0.15
rs3810496	C	T	0.00937122	0.00164426	32.4826	1.2e-08	0.61619	0.011294	0.00420978	0.00530005
rs4076457	T	C	-0.0100378	0.00182359	30.2986	3.7e-08	0.256946	-0.015258	0.00465375	0.000879995
rs4110177	A	G	0.00942719	0.00165683	32.3749	1.3e-08	0.367281	-0.00274014	0.00423578	0.58
rs4303732	C	T	-0.0107277	0.00162133	43.7795	3.7e-11	0.40162	-0.00719002	0.0041546	0.0769999
rs4339469	G	T	0.0125288	0.00164709	57.8608	2.8e-14	0.62921	7.14e-05	0.00420954	0.89
rs4469687	G	A	0.00879878	0.00159006	30.6209	3.1e-08	0.483936	0.00224638	0.00407138	0.6
rs4567133	A	C	-0.0130235	0.00203837	40.8215	1.7e-10	0.810356	-0.00062358	0.00523479	0.79
rs4747438	T	C	-0.0118194	0.00170328	48.1525	3.9e-12	0.676512	0.00455564	0.00436107	0.37
rs4788616	G	T	-0.0101834	0.00163103	38.9818	4.3e-10	0.391065	-0.0164445	0.00416769	4.9e-05
rs4847408	C	G	-0.010396	0.00166324	39.0681	4.1e-10	0.649373	0.000969915	0.00426297	0.9
rs494566	T	C	0.0101656	0.00169592	35.9298	2e-09	0.332086	0.00516857	0.00433401	0.18
rs57555420	T	C	0.0101749	0.00177238	32.9569	9.4e-09	0.281686	0.0118155	0.00454001	0.00560003
rs58541850	A	G	0.0213895	0.00338741	39.8718	2.7e-10	0.058526	0.016765	0.00872844	0.0729995
rs6102912	C	T	-0.0109087	0.00161539	45.6028	1.4e-11	0.41003	0.0054386	0.00412549	0.32
rs6125907	A	C	0.0161817	0.0027597	34.3815	4.5e-09	0.092033	-0.00488462	0.00705492	0.44
rs61743199	G	A	0.0173842	0.0030792	31.8738	1.6e-08	0.071839	-0.0072875	0.00786921	0.34
rs61864793	C	T	-0.0111416	0.00183429	36.8943	1.2e-09	0.251695	-0.00536717	0.00470006	0.29
rs62145951	C	T	-0.0120253	0.00180403	44.4329	2.6e-11	0.263053	-0.00411307	0.00462083	0.53
rs62199883	A	C	0.0138426	0.00159028	75.7684	3.2e-18	0.48612	0.00800768	0.00406442	0.1
rs6493583	G	C	0.0133615	0.00232818	32.9365	9.5e-09	0.137725	-0.0114689	0.00593255	0.0580003
rs6511708	C	T	-0.0120822	0.00168508	51.4104	7.5e-13	0.664796	0.00468449	0.00430094	0.3
rs68056254	T	G	0.0134953	0.00222488	36.7919	1.3e-09	0.150874	-0.00494543	0.0056919	0.59
rs6814554	A	G	0.0135276	0.00159621	71.8227	2.4e-17	0.47436	-0.00326653	0.0040762	0.19
rs6850494	C	A	0.00966003	0.00163429	34.9381	3.4e-09	0.386016	0.00438898	0.00417657	0.29
rs6895658	C	T	-0.0129815	0.0020131	41.5833	1.1e-10	0.193239	-0.00962363	0.00514246	0.0259998
rs6994132	C	T	-0.00996299	0.00161092	38.25	6.2e-10	0.579236	0.0080432	0.00411431	0.0879995
rs7089973	A	C	0.00929464	0.00164586	31.8918	1.6e-08	0.380267	0.00442564	0.00421346	0.22
rs71658797	A	T	0.0157577	0.0024403	41.6965	1.1e-10	0.121135	0.00173373	0.00627022	0.5
rs7184800	A	G	-0.0134542	0.00173008	60.476	7.4e-15	0.302842	0.0103027	0.00442001	0.016
rs72673939	C	G	0.0121001	0.00205835	34.5573	4.1e-09	0.183051	-0.00295497	0.00527168	0.6
rs73571431	T	C	0.0158383	0.00255272	38.4956	5.5e-10	0.109769	-0.0134728	0.006526	0.0649995
rs73946726	A	C	0.0319589	0.00570793	31.3492	2.2e-08	0.02024	-0.00121206	0.0146246	0.99
rs749056	G	T	-0.0100199	0.00173165	33.4816	7.2e-09	0.304306	-0.0200949	0.00442701	5.8e-06
rs749671	A	G	-0.0110813	0.00164483	45.3878	1.6e-11	0.371805	-0.00562354	0.00420011	0.19
rs7539775	A	G	0.00996891	0.00181991	30.0051	4.3e-08	0.743419	0.0112111	0.0046551	0.0309999
rs75499503	T	C	-0.0184284	0.00194834	89.4635	3.1e-21	0.219683	0.00606731	0.00498655	0.28
rs75641275	C	A	0.0154331	0.0022696	46.2389	1e-11	0.14333	0.00923105	0.00579883	0.0810009
rs7708324	G	A	-0.00988735	0.00163872	36.4041	1.6e-09	0.377232	0.00223858	0.00420024	0.48
rs77273138	A	T	0.0234767	0.00383992	37.3792	9.7e-10	0.045412	-0.00140346	0.00992002	0.89
rs7798292	A	G	-0.00972203	0.00160341	36.7642	1.3e-09	0.43452	-0.00286537	0.00410632	0.450001
rs78227853	T	C	-0.0283605	0.00513927	30.4526	3.4e-08	0.024787	-0.00930823	0.013044	0.46
rs7899206	G	T	-0.00977557	0.00161031	36.8524	1.3e-09	0.492382	-0.00162198	0.00411994	0.88
rs7921305	A	G	-0.0114732	0.00183116	39.2569	3.7e-10	0.252545	-0.00475224	0.00468458	0.26
rs79373894	C	T	-0.0287273	0.00444001	41.8622	9.8e-11	0.034386	-0.0185901	0.0113526	0.12
rs801733	C	A	-0.0124933	0.00165881	56.7232	5e-14	0.357688	-0.00916648	0.00424705	0.0340001
rs814197	G	T	-0.0106837	0.00159355	44.9482	2e-11	0.466816	-0.00251833	0.00406862	0.5
rs872169	G	C	0.0113462	0.00196818	33.2331	8.2e-09	0.205676	0.0121286	0.00503334	0.0389996
rs883027	C	G	0.00967893	0.00161279	36.0163	2e-09	0.419695	-0.00163911	0.004138	0.81
rs898751	T	C	0.0100214	0.00159121	39.6645	3e-10	0.493393	-0.000736687	0.00407747	0.85
rs9300594	G	A	0.0112022	0.0018292	37.5046	9.1e-10	0.253582	0.00599232	0.00468605	0.18
rs9471333	T	C	-0.0104272	0.00159773	42.5921	6.7e-11	0.552259	-0.00501272	0.00408531	0.2
rs9834970	C	T	-0.0089082	0.00158744	31.4909	2e-08	0.497804	-0.00878197	0.00407106	0.0109999
rs9867121	A	C	-0.0116984	0.00206031	32.2395	1.4e-08	0.184147	0.00183434	0.00527147	0.69
rs9867437	C	A	-0.0103044	0.00160214	41.3661	1.3e-10	0.460371	3.5e-05	0.00410168	0.95
rs9880023	T	G	0.00964695	0.00160796	35.994	2e-09	0.556427	-0.00593553	0.00411987	0.16
rs996234	A	G	-0.0105421	0.00164809	40.9159	1.6e-10	0.516342	-0.00503124	0.00421985	0.21
Association between Depression and the ApoB/ApoA1 ratio
SNP	effect_allele	other_allele	beta.exposure	se.exposure	F	pval.exposure	beta.outcome	se.outcome	pval.outcome
rs1027190	G	T	-0.0459014	0.00834093	30.2847	3.73061e-08	-0.0054607	0.00422648	0.18
rs11756123	T	A	-0.0539258	0.00775723	48.3259	3.60911e-12	-0.00542009	0.00422149	0.16
rs12479064	T	C	0.0555961	0.0099119	31.4612	2.0347e-08	-0.00107141	0.00511559	0.74
rs215896	C	T	0.0519425	0.00863932	36.1482	1.82865e-09	0.00626333	0.00456921	0.22
rs3773087	C	T	-0.059413	0.0108625	29.916	4.51191e-08	0.00355273	0.00550963	0.35
rs4619804	C	A	0.0444135	0.00793701	31.3124	2.1968e-08	0.00232404	0.00463939	0.68
rs4923546	A	G	-0.0483559	0.00789369	37.5266	9.01716e-10	0.00270801	0.00418322	0.6
rs530758485	A	G	0.081333	0.011856	47.0606	6.88335e-12	0.00361358	0.0110117	0.91
rs57268239	A	C	0.0510729	0.00926038	30.4175	3.48369e-08	0.00670567	0.00657695	0.32
rs62099231	A	G	0.0532118	0.00751934	50.0791	1.47673e-12	0.0034671	0.00406432	0.39
rs6707756	C	T	-0.0458768	0.00830476	30.5163	3.3107e-08	-0.00239816	0.00432335	0.6
rs6876567	G	A	0.0508467	0.00763157	44.3913	2.68844e-11	-0.00219462	0.00419669	0.69
rs7192848	G	A	0.0485906	0.0074869	42.1212	8.57828e-11	-0.0132833	0.00411535	0.001
rs9324959	A	G	0.0448681	0.00767423	34.1827	5.01741e-09	0.00404033	0.00417407	0.29
Association between Insomnia and the ApoB/ApoA1 ratio
SNP	effect_allele	other_allele	beta.exposure	se.exposure	F	pval.exposure	beta.outcome	se.outcome	pval.outcome
rs112162210	C	T	0.960458	0.209171	21.084	4.39592e-06	-0.00671992	0.0224	0.760001
rs112436795	C	G	0.238903	0.0509583	21.9793	2.75626e-06	-0.00597714	0.00862712	0.44
rs113265030	T	C	0.355008	0.0757069	21.989	2.74221e-06	-0.004773	0.0200192	0.84
rs113626788	A	C	-0.139084	0.030991	20.1411	7.193e-06	-0.0132521	0.00630575	0.0449997
rs114567325	T	C	0.249149	0.056269	19.6056	9.51875e-06	0.000590143	0.0108258	0.760001
rs115490521	T	G	0.783514	0.15442	25.7446	3.89709e-07	0.00384228	0.0162635	0.61
rs118104214	T	C	-0.392522	0.0827458	22.5028	2.09841e-06	0.00489616	0.0132891	0.62
rs138538976	C	G	0.351965	0.076151	21.3623	3.80181e-06	-0.000692075	0.0128659	0.91
rs1402901	G	A	0.265511	0.0496371	28.6123	8.84179e-08	0.00421862	0.00770315	0.57
rs141819584	A	G	0.273924	0.0602097	20.6979	5.37712e-06	0.0359236	0.02041	0.08
rs142224696	A	C	-3.32077	0.74728	19.7474	8.83772e-06	0.00230875	0.0123084	0.760001
rs2952019	G	A	-0.49032	0.0991001	24.48	7.50844e-07	-0.0101001	0.0127307	0.38
rs35034661	T	G	-0.122596	0.0277519	19.5149	9.98114e-06	-0.00268133	0.0048259	0.69
rs35237439	T	C	-0.220555	0.0483271	20.8282	5.02354e-06	-0.00804906	0.00613202	0.25
rs4777292	G	A	-0.143668	0.0320761	20.0612	7.49998e-06	0.00811638	0.00516837	0.0659994
rs4858789	G	C	-0.603675	0.12356	23.8699	1.03077e-06	0.00865957	0.0140731	0.6
rs550351	A	C	0.0989097	0.0220917	20.0456	7.56206e-06	0.00453742	0.00582937	0.43
rs61894425	A	T	-0.526983	0.117696	20.0479	7.55284e-06	0.0226501	0.0127297	0.0920005
rs7623125	T	C	0.366074	0.0700483	27.3113	1.73189e-07	0.0170384	0.0121021	0.22
rs780155	T	A	-0.135248	0.030533	19.6211	9.44213e-06	0.00287498	0.00570825	0.79
rs8015310	T	C	-0.25978	0.049259	27.8125	1.3365e-07	-0.0105233	0.00804064	0.22
rs9532520	C	T	0.178767	0.0395218	20.4598	6.08934e-06	-0.00806463	0.00677666	0.2
Association between Sleep apnea and the ApoB/ApoA1 ratio
SNP	effect_allele	other_allele	beta.exposure	se.exposure	F	pval.exposure	beta.outcome	se.outcome	pval.outcome
rs10507084	T	C	0.0647465	0.00996658	42.2027	8.23e-11	0.00606254	0.0086549	0.53
rs10986730	T	C	-0.0467971	0.00769035	37.0293	1.16e-09	-6.25e-05	0.00410328	0.84
rs11075985	A	C	0.0820534	0.00771867	113.008	2.15e-26	-0.0066994	0.004111	0.12
rs113955098	A	G	-0.099427	0.0158313	39.4435	3.38e-10	0.00633147	0.013116	0.57
rs114106239	T	C	-0.120592	0.0211507	32.5078	1.19e-08	-0.0033576	0.0164517	0.780001
rs11981973	G	A	0.061286	0.00984022	38.7894	4.72e-10	0.00141467	0.00542553	0.67
rs1228509	C	A	0.0470936	0.00811164	33.7059	6.41e-09	0.00701765	0.00427013	0.13
rs13114985	G	T	0.0456779	0.00814065	31.4843	2.01e-08	-0.000293318	0.00420284	0.94
rs140896965	T	C	-0.112519	0.0184655	37.1304	1.11e-09	-0.0458512	0.0268271	0.12
rs2016950	T	C	-0.0586327	0.0106896	30.0855	4.13e-08	-0.00452143	0.00605017	0.99
rs2370982	T	C	0.0515131	0.00892902	33.2834	7.97e-09	0.00307221	0.00498614	0.48
rs59333125	C	A	-0.0815898	0.0143562	32.2993	1.32e-08	0.00654258	0.00785573	0.4
rs60700772	C	T	0.0516943	0.00923826	31.3116	2.2e-08	-0.00398601	0.00494307	0.4
rs61873510	T	G	0.0464319	0.0084028	30.5341	3.28e-08	-0.000406569	0.00444305	0.86
rs6484367	A	G	0.0468437	0.00769204	37.0868	1.13e-09	0.000666107	0.00408119	0.68
rs679880	A	G	0.0495476	0.00889332	31.0397	2.53e-08	0.0014091	0.00516014	0.760001
rs76229479	C	A	-0.0779901	0.0131014	35.4359	2.64e-09	-0.000748871	0.00602115	0.84

## Sheet: Table S4
Table S4 Causal effect of the ApoB/ApoA1 ratio on CMD risk factors from MR Analysis
Association between the ApoB/ApoA1 ratio and HbA1C
SNP	Effect allele	Other allele	Beta	Se	F	P value	Eaf	Beta	Se	P value
rs10489615	G	A	-0.0437893	0.0041699	110.277	3.5e-26	0.613249	0.0071	0.0035	0.0442599
rs11057397	T	C	-0.0338963	0.0042973	62.2176	2.4e-16	0.337501	-0.0009	0.0036	0.8008
rs1128249	T	G	-0.026476	0.00416536	40.4017	3.3e-10	0.391999	-0.0118	0.0035	0.000715896
rs11601507	A	C	0.0512616	0.00792184	41.8728	8.5e-13	0.069166	-0.0254	0.0167	0.1279
rs12740374	T	G	-0.115316	0.00489104	555.874	1.1e-126	0.221059	-0.0006	0.0042	0.8877
rs12916	C	T	0.0516197	0.00415145	154.608	6e-37	0.400342	-0.0001	0.0035	0.9737
rs13702	C	T	-0.0724579	0.00449623	259.701	8.5e-63	0.287853	0.0062	0.0037	0.0968389
rs17001244	G	A	0.0357842	0.00535206	44.7034	4.1e-11	0.174486	-0.0047	0.0047	0.3175
rs1936806	T	C	0.024967	0.00410228	37.041	4.4e-10	0.448447	-0.002	0.0034	0.5533
rs2245221	A	G	-0.0273316	0.0041268	43.8635	6.2e-11	0.558967	-0.0021	0.0034	0.5332
rs2517671	G	A	0.02607	0.00410832	40.2674	1.1e-09	0.41912	-0.0006	0.0054	0.9096
rs4794048	C	A	0.0265656	0.00408066	42.3817	1.7e-11	0.480819	0.0048	0.0034	0.1584
rs613334	A	G	0.023414	0.00408256	32.8917	4e-09	0.503588	-0.0035	0.0034	0.3003
rs643884	C	T	0.0362817	0.00559187	42.098	1.7e-11	0.157991	-0.008	0.0044	0.0679704
rs6511720	T	G	-0.149223	0.00623861	572.132	1.2e-128	0.119788	0.0045	0.0067	0.5041
rs6544713	C	T	-0.0430102	0.00434887	97.8115	1.8e-23	0.676267	-0.0051	0.004	0.1982
rs6602909	C	T	0.0251428	0.00433279	33.6738	1.1e-09	0.328949	0.0128	0.0047	0.00625101
rs693	A	G	0.0885899	0.00406738	474.394	6.9e-109	0.520903	-0.0042	0.0034	0.2113
rs7241918	T	G	-0.0466449	0.00534199	76.2434	5.4e-18	0.822907	-0.0081	0.0046	0.0748393
rs8103315	A	C	0.0490815	0.00609542	64.8378	1e-17	0.135789	-0.0007	0.0074	0.9205
Association between the ApoB/ApoA1 ratio and Fasting glucose
SNP	Effect allele	Other allele	Beta	Se	F	P value	Eaf	Beta	Se	P value
rs11057397	T	C	-0.0338963	0.0042973	62.2176	2.4e-16	0.337501	-0.0026	0.0022	0.232445
rs1128249	T	G	-0.026476	0.00416536	40.4017	3.3e-10	0.391999	-0.0053	0.0021	0.0138019
rs11591147	T	G	-0.305311	0.0154901	388.487	1.7e-91	0.017458	0.028	0.011	0.013185
rs12916	C	T	0.0516197	0.00415145	154.608	6e-37	0.400342	-0.00039	0.0022	0.856289
rs1936806	T	C	0.024967	0.00410228	37.041	4.4e-10	0.448447	-0.0012	0.0021	0.586059
rs6511720	T	G	-0.149223	0.00623861	572.132	1.2e-128	0.119788	0.0056	0.0036	0.119893
rs6544713	C	T	-0.0430102	0.00434887	97.8115	1.8e-23	0.676267	-0.0014	0.0024	0.569142
rs8103315	A	C	0.0490815	0.00609542	64.8378	1e-17	0.135789	-0.0073	0.0032	0.0240891
Association between the ApoB/ApoA1 ratio and Fasting insulin
SNP	Effect allele	Other allele	Beta	Se	F	P value	Eaf	Beta	Se	P value
rs10145740	T	C	-0.0268609	0.00474915	31.9896	1.3e-09	0.244938	-0.0002	0.0026	0.623199
rs10410835	C	T	0.0532837	0.00411317	167.817	1e-39	0.523084	0.0011	0.0022	0.732501
rs10489615	G	A	-0.0437893	0.0041699	110.277	3.5e-26	0.613249	-0.0017	0.0019	0.579301
rs1065853	T	G	-0.438172	0.00748304	3428.73	1e-200	0.080584	0.0034	0.0137	0.7118
rs10773112	T	C	-0.0244368	0.00453055	29.0929	2.9e-08	0.720433	-0.0052	0.0023	0.0315697
rs11057397	T	C	-0.0338963	0.0042973	62.2176	2.4e-16	0.337501	-0.0117	0.0019	3.724e-10
rs111278137	A	G	-0.0883341	0.0144401	37.4211	2.8e-09	0.021615	0.0037	0.0113	0.6152
rs112001035	A	G	0.0583006	0.00874529	44.4424	3.3e-11	0.059725	-0.0025	0.0053	0.6329
rs1128249	T	G	-0.026476	0.00416536	40.4017	3.3e-10	0.391999	-0.0199	0.0019	7.71081e-28
rs112875651	A	G	-0.0524022	0.00422216	154.039	5.4e-38	0.392383	-0.0028	0.002	0.1846
rs114536010	T	C	0.167268	0.0127995	170.781	7.5e-40	0.026	-0.0071	0.0076	0.4199
rs11591147	T	G	-0.305311	0.0154901	388.487	1.7e-91	0.017458	0.0085	0.0076	0.0654892
rs11601507	A	C	0.0512616	0.00792184	41.8728	8.5e-13	0.069166	-0.0006	0.0045	1
rs117738782	C	T	0.149706	0.0256847	33.9726	4.9e-09	0.007457	-0.0111	0.0088	0.4644
rs12208357	T	C	0.0660495	0.00799746	68.2079	8.9e-18	0.069998	0.0081	0.0038	0.0170899
rs12740374	T	G	-0.115316	0.00489104	555.874	1.1e-126	0.221059	0.0008	0.0022	0.3257
rs12804228	G	A	0.0627602	0.00735965	72.7201	7.4e-17	0.084719	-0.0016	0.0032	0.3724
rs12916	C	T	0.0516197	0.00415145	154.608	6e-37	0.400342	0.001	0.0019	0.743201
rs1320143	A	G	-0.0250856	0.00407328	37.928	1.8e-10	0.536426	-0.002	0.0019	0.4035
rs13702	C	T	-0.0724579	0.00449623	259.701	8.5e-63	0.287853	-0.0025	0.002	0.2237
rs139915535	G	A	0.124781	0.015344	66.1332	6.9e-16	0.018003	0.0015	0.0087	0.7358
rs140584594	G	A	-0.0351201	0.00455212	59.5229	4.3e-16	0.730105	-0.0125	0.0088	0.1524
rs141469619	G	A	0.129986	0.0214838	36.6076	3.5e-10	0.010141	-0.0165	0.0149	0.3889
rs142791556	C	T	-0.0676508	0.0118352	32.6734	1.1e-08	0.030647	0.0072	0.0101	0.5456
rs164641	C	T	-0.0543787	0.00948321	32.8811	6.3e-09	0.049028	-0.015	0.0049	0.00113201
rs17001244	G	A	0.0357842	0.00535206	44.7034	4.1e-11	0.174486	0.0031	0.0027	0.17
rs1936806	T	C	0.024967	0.00410228	37.041	4.4e-10	0.448447	0.0117	0.0019	1.41801e-10
rs198325	T	C	-0.0283911	0.00490293	33.5315	9.8e-10	0.22016	-0.0017	0.0026	0.2322
rs2104616	C	T	-0.0277919	0.00407725	46.4624	1.1e-12	0.540082	0.0013	0.0019	0.623199
rs2122982	A	G	-0.0290494	0.00475689	37.2931	7e-10	0.238662	0.0014	0.0022	0.759799
rs2245221	A	G	-0.0273316	0.0041268	43.8635	6.2e-11	0.558967	-0.0069	0.002	0.00295597
rs2343681	A	G	0.0326816	0.00498769	42.9346	6.4e-11	0.788405	0.0002	0.0025	0.5881
rs241777	T	C	-0.0245588	0.00408083	36.2174	9.4e-09	0.485229	-0.0008	0.0021	0.837
rs2517671	G	A	0.02607	0.00410832	40.2674	1.1e-09	0.41912	-0.0007	0.0023	0.774399
rs2569550	C	T	0.0437356	0.00414337	111.42	2.1e-25	0.593316	-0.0011	0.002	0.3141
rs2618566	T	G	-0.023346	0.00429409	29.5585	8.2e-09	0.660287	-0.0025	0.0023	0.3472
rs28650790	T	C	0.0316266	0.00515714	37.6086	2.3e-10	0.192422	0.0185	0.0025	5.14991e-14
rs28807203	C	A	-0.119957	0.00942164	162.106	4.8e-38	0.049209	0.0005	0.0048	0.7229
rs4704834	G	A	0.0375464	0.00424186	78.3473	1.7e-19	0.644037	-0.0046	0.002	0.00988599
rs472495	T	G	0.0330067	0.00425518	60.1684	3.8e-15	0.649117	0.001	0.0021	0.9272
rs4794048	C	A	0.0265656	0.00408066	42.3817	1.7e-11	0.480819	0.004	0.002	0.0966407
rs58542926	T	C	-0.0846347	0.00773417	119.748	2.1e-26	0.074402	0.0089	0.0038	0.0218399
rs59781045	T	C	-0.0576708	0.00810003	50.6919	1.4e-13	0.068064	0.0044	0.0041	0.3758
rs60403635	C	T	-0.0719795	0.0100433	51.3647	4.1e-14	0.043021	0.0035	0.0051	0.4091
rs613334	A	G	0.023414	0.00408256	32.8917	4e-09	0.503588	-0.0019	0.002	0.1981
rs643884	C	T	0.0362817	0.00559187	42.098	1.7e-11	0.157991	0.0038	0.0027	0.0871305
rs6511720	T	G	-0.149223	0.00623861	572.132	1.2e-128	0.119788	-0.003	0.0033	0.716699
rs6544713	C	T	-0.0430102	0.00434887	97.8115	1.8e-23	0.676267	-0.0015	0.0021	0.8909
rs67276129	G	T	0.0675301	0.0104403	41.8378	2.1e-11	0.039896	0.0025	0.0047	0.7019
rs6920309	T	C	-0.0261561	0.00409511	40.7957	1.5e-10	0.456844	0.0047	0.0019	0.00160398
rs693	A	G	0.0885899	0.00406738	474.394	6.9e-109	0.520903	0.0007	0.0018	0.776
rs7241918	T	G	-0.0466449	0.00534199	76.2434	5.4e-18	0.822907	-0.0041	0.0026	0.0863396
rs72836561	T	C	0.0698528	0.0116444	35.986	1.4e-09	0.031483	0.0175	0.0084	0.0368299
rs72848251	A	G	0.0468904	0.00527215	79.1029	1.4e-17	0.19466	0.0008	0.0037	0.5413
rs73066466	C	A	0.0252372	0.00483069	27.2938	3.2e-08	0.232683	0.0008	0.0026	0.757801
rs75911530	A	G	0.114139	0.0119792	90.7847	2.2e-21	0.032886	-0.002	0.008	0.8724
rs77542162	G	A	0.136856	0.0136755	100.148	9.3e-25	0.022667	0.0078	0.0088	0.165
rs77960347	G	A	-0.135212	0.0177656	57.9256	1.5e-14	0.013239	-0.0017	0.0104	0.9539
rs8103315	A	C	0.0490815	0.00609542	64.8378	1e-17	0.135789	-0.0011	0.0031	0.4189
rs821840	G	A	-0.150493	0.00434128	1201.7	1e-200	0.324538	-0.0019	0.0022	0.2193
rs9295128	T	G	-0.0950045	0.0160954	34.8405	6.2e-09	0.016821	-0.0031	0.0103	0.4323
Association between the ApoB/ApoA1 ratio and Overweight
SNP	Effect allele	Other allele	Beta	Se	F	P value	Eaf	Beta	Se	P value
rs10489615	G	A	-0.0437893	0.0041699	110.277	3.5e-26	0.613249	-0.004	0.0092	0.66
rs11057397	T	C	-0.0338963	0.0042973	62.2176	2.4e-16	0.337501	0.026	0.0094	0.00530005
rs1128249	T	G	-0.026476	0.00416536	40.4017	3.3e-10	0.391999	0.022	0.0091	0.015
rs11601507	A	C	0.0512616	0.00792184	41.8728	8.5e-13	0.069166	-0.059	0.025	0.0189998
rs12740374	T	G	-0.115316	0.00489104	555.874	1.1e-126	0.221059	0.021	0.011	0.0530005
rs12916	C	T	0.0516197	0.00415145	154.608	6e-37	0.400342	-0.029	0.0092	0.0016
rs1320143	A	G	-0.0250856	0.00407328	37.928	1.8e-10	0.536426	-0.0004	0.009	0.96
rs13702	C	T	-0.0724579	0.00449623	259.701	8.5e-63	0.287853	-0.018	0.0098	0.0599998
rs17001244	G	A	0.0357842	0.00535206	44.7034	4.1e-11	0.174486	0.0026	0.012	0.82
rs1936806	T	C	0.024967	0.00410228	37.041	4.4e-10	0.448447	0.0061	0.0091	0.5
rs2245221	A	G	-0.0273316	0.0041268	43.8635	6.2e-11	0.558967	-0.022	0.0091	0.0129999
rs2517671	G	A	0.02607	0.00410832	40.2674	1.1e-09	0.41912	0.013	0.011	0.24
rs4794048	C	A	0.0265656	0.00408066	42.3817	1.7e-11	0.480819	-0.019	0.0088	0.032
rs613334	A	G	0.023414	0.00408256	32.8917	4e-09	0.503588	0.0061	0.0091	0.5
rs643884	C	T	0.0362817	0.00559187	42.098	1.7e-11	0.157991	-0.015	0.011	0.17
rs6511720	T	G	-0.149223	0.00623861	572.132	1.2e-128	0.119788	0.018	0.016	0.27
rs6544713	C	T	-0.0430102	0.00434887	97.8115	1.8e-23	0.676267	0.025	0.01	0.015
rs6602909	C	T	0.0251428	0.00433279	33.6738	1.1e-09	0.328949	-0.017	0.011	0.1
rs693	A	G	0.0885899	0.00406738	474.394	6.9e-109	0.520903	0.0026	0.0088	0.77
rs7241918	T	G	-0.0466449	0.00534199	76.2434	5.4e-18	0.822907	-0.016	0.012	0.17
rs8103315	A	C	0.0490815	0.00609542	64.8378	1e-17	0.135789	-0.018	0.015	0.21
Association between the ApoB/ApoA1 ratio and BMI
SNP	Effect allele	Other allele	Beta	Se	F	P value	Eaf	Beta	Se	P value
rs10145740	T	C	-0.0268609	0.00474915	31.9896	1.3e-09	0.244938	0.00141	0.00332	0.67
rs10410835	C	T	0.0532837	0.00411317	167.817	1e-39	0.523084	-0.00182	0.00286	0.52
rs10489615	G	A	-0.0437893	0.0041699	110.277	3.5e-26	0.613249	-0.00322	0.00296	0.28
rs10773112	T	C	-0.0244368	0.00453055	29.0929	2.9e-08	0.720433	-0.00173	0.00315	0.58
rs11057397	T	C	-0.0338963	0.0042973	62.2176	2.4e-16	0.337501	0.0121	0.00269	7.00003e-06
rs111278137	A	G	-0.0883341	0.0144401	37.4211	2.8e-09	0.021615	-0.0094	0.0114	0.41
rs112001035	A	G	0.0583006	0.00874529	44.4424	3.3e-11	0.059725	0.000663	0.00692	0.92
rs1128249	T	G	-0.026476	0.00416536	40.4017	3.3e-10	0.391999	0.00973	0.00256	0.000140001
rs112875651	A	G	-0.0524022	0.00422216	154.039	5.4e-38	0.392383	0.00659	0.00291	0.0239999
rs114536010	T	C	0.167268	0.0127995	170.781	7.5e-40	0.026	-0.0151	0.00977	0.12
rs11591147	T	G	-0.305311	0.0154901	388.487	1.7e-91	0.017458	0.0137	0.0253	0.59
rs11601507	A	C	0.0512616	0.00792184	41.8728	8.5e-13	0.069166	-0.013	0.00677	0.0549997
rs117738782	C	T	0.149706	0.0256847	33.9726	4.9e-09	0.007457	0.0017	0.0143	0.91
rs12208357	T	C	0.0660495	0.00799746	68.2079	8.9e-18	0.069998	-0.00351	0.00536	0.51
rs12740374	T	G	-0.115316	0.00489104	555.874	1.1e-126	0.221059	0.00335	0.00313	0.28
rs12804228	G	A	0.0627602	0.00735965	72.7201	7.4e-17	0.084719	0.00324	0.00494	0.51
rs12916	C	T	0.0516197	0.00415145	154.608	6e-37	0.400342	-0.0196	0.00253	1.10002e-14
rs1320143	A	G	-0.0250856	0.00407328	37.928	1.8e-10	0.536426	0.00196	0.00288	0.5
rs13702	C	T	-0.0724579	0.00449623	259.701	8.5e-63	0.287853	-0.0015	0.00276	0.59
rs139915535	G	A	0.124781	0.015344	66.1332	6.9e-16	0.018003	-0.00273	0.00989	0.780001
rs141469619	G	A	0.129986	0.0214838	36.6076	3.5e-10	0.010141	0.00919	0.0311	0.77
rs142791556	C	T	-0.0676508	0.0118352	32.6734	1.1e-08	0.030647	0.00406	0.00856	0.630001
rs164641	C	T	-0.0543787	0.00948321	32.8811	6.3e-09	0.049028	0.00539	0.00661	0.41
rs17001244	G	A	0.0357842	0.00535206	44.7034	4.1e-11	0.174486	-0.002	0.0036	0.58
rs1936806	T	C	0.024967	0.00410228	37.041	4.4e-10	0.448447	0.00303	0.00253	0.23
rs198325	T	C	-0.0283911	0.00490293	33.5315	9.8e-10	0.22016	-0.000296	0.00346	0.93
rs2104616	C	T	-0.0277919	0.00407725	46.4624	1.1e-12	0.540082	0.00294	0.00278	0.29
rs2122982	A	G	-0.0290494	0.00475689	37.2931	7e-10	0.238662	0.00947	0.00332	0.00430002
rs2245221	A	G	-0.0273316	0.0041268	43.8635	6.2e-11	0.558967	-0.00906	0.0029	0.00179999
rs2343681	A	G	0.0326816	0.00498769	42.9346	6.4e-11	0.788405	0.0105	0.00312	0.000729995
rs241777	T	C	-0.0245588	0.00408083	36.2174	9.4e-09	0.485229	-0.00534	0.0028	0.0569994
rs2517671	G	A	0.02607	0.00410832	40.2674	1.1e-09	0.41912	0.00393	0.0031	0.21
rs2569550	C	T	0.0437356	0.00414337	111.42	2.1e-25	0.593316	0.00477	0.00287	0.0969996
rs2618566	T	G	-0.023346	0.00429409	29.5585	8.2e-09	0.660287	0.000991	0.00291	0.73
rs28650790	T	C	0.0316266	0.00515714	37.6086	2.3e-10	0.192422	-0.0052	0.00352	0.14
rs28807203	C	A	-0.119957	0.00942164	162.106	4.8e-38	0.049209	0.0139	0.00603	0.0219999
rs4704834	G	A	0.0375464	0.00424186	78.3473	1.7e-19	0.644037	-0.00456	0.00285	0.11
rs472495	T	G	0.0330067	0.00425518	60.1684	3.8e-15	0.649117	-0.00224	0.00297	0.450001
rs4794048	C	A	0.0265656	0.00408066	42.3817	1.7e-11	0.480819	-0.0138	0.00282	9.40005e-07
rs58542926	T	C	-0.0846347	0.00773417	119.748	2.1e-26	0.074402	-0.0111	0.00539	0.04
rs59781045	T	C	-0.0576708	0.00810003	50.6919	1.4e-13	0.068064	-0.0119	0.0056	0.0340001
rs60403635	C	T	-0.0719795	0.0100433	51.3647	4.1e-14	0.043021	0.00617	0.00702	0.38
rs613334	A	G	0.023414	0.00408256	32.8917	4e-09	0.503588	0.0022	0.0029	0.450001
rs643884	C	T	0.0362817	0.00559187	42.098	1.7e-11	0.157991	-0.000278	0.00365	0.94
rs6511720	T	G	-0.149223	0.00623861	572.132	1.2e-128	0.119788	0.00747	0.00421	0.0759994
rs6544713	C	T	-0.0430102	0.00434887	97.8115	1.8e-23	0.676267	0.00619	0.00278	0.0259998
rs6602909	C	T	0.0251428	0.00433279	33.6738	1.1e-09	0.328949	-0.00804	0.00348	0.021
rs67276129	G	T	0.0675301	0.0104403	41.8378	2.1e-11	0.039896	-0.000501	0.00674	0.94
rs6920309	T	C	-0.0261561	0.00409511	40.7957	1.5e-10	0.456844	-0.00468	0.00281	0.0959997
rs693	A	G	0.0885899	0.00406738	474.394	6.9e-109	0.520903	-0.0025	0.00254	0.32
rs7241918	T	G	-0.0466449	0.00534199	76.2434	5.4e-18	0.822907	0.000522	0.0038	0.89
rs72836561	T	C	0.0698528	0.0116444	35.986	1.4e-09	0.031483	0.00496	0.00851	0.56
rs72848251	A	G	0.0468904	0.00527215	79.1029	1.4e-17	0.19466	-0.00225	0.0032	0.48
rs73066466	C	A	0.0252372	0.00483069	27.2938	3.2e-08	0.232683	-0.00204	0.00335	0.54
rs75911530	A	G	0.114139	0.0119792	90.7847	2.2e-21	0.032886	0.000793	0.00861	0.93
rs77542162	G	A	0.136856	0.0136755	100.148	9.3e-25	0.022667	-0.00793	0.0107	0.46
rs77960347	G	A	-0.135212	0.0177656	57.9256	1.5e-14	0.013239	0.00296	0.0126	0.81
rs8103315	A	C	0.0490815	0.00609542	64.8378	1e-17	0.135789	-0.00725	0.00416	0.0810009
rs821840	G	A	-0.150493	0.00434128	1201.7	1e-200	0.324538	0.00335	0.00311	0.28
rs9295128	T	G	-0.0950045	0.0160954	34.8405	6.2e-09	0.016821	-0.00937	0.0223	0.68
Association between the ApoB/ApoA1 ratio and Waist circumference
SNP	Effect allele	Other allele	Beta	Se	F	P value	Eaf	Beta	Se	P value
rs10489615	G	A	-0.0437893	0.0041699	110.277	3.5e-26	0.613249	0.0022	0.0045	0.62
rs11057397	T	C	-0.0338963	0.0042973	62.2176	2.4e-16	0.337501	-0.0006	0.0036	0.87
rs1128249	T	G	-0.026476	0.00416536	40.4017	3.3e-10	0.391999	0.0023	0.0035	0.51
rs11591147	T	G	-0.305311	0.0154901	388.487	1.7e-91	0.017458	0.023	0.019	0.22
rs11601507	A	C	0.0512616	0.00792184	41.8728	8.5e-13	0.069166	-0.029	0.012	0.0179999
rs12740374	T	G	-0.115316	0.00489104	555.874	1.1e-126	0.221059	0.012	0.0041	0.00350002
rs12916	C	T	0.0516197	0.00415145	154.608	6e-37	0.400342	-0.017	0.0035	9.69996e-07
rs1320143	A	G	-0.0250856	0.00407328	37.928	1.8e-10	0.536426	-0.0012	0.0043	0.780001
rs13702	C	T	-0.0724579	0.00449623	259.701	8.5e-63	0.287853	-0.0042	0.0037	0.26
rs17001244	G	A	0.0357842	0.00535206	44.7034	4.1e-11	0.174486	-0.0043	0.0055	0.43
rs1936806	T	C	0.024967	0.00410228	37.041	4.4e-10	0.448447	0.015	0.0035	1.09999e-05
rs2245221	A	G	-0.0273316	0.0041268	43.8635	6.2e-11	0.558967	-0.013	0.0043	0.00340001
rs2517671	G	A	0.02607	0.00410832	40.2674	1.1e-09	0.41912	-0.0006	0.0051	0.91
rs4794048	C	A	0.0265656	0.00408066	42.3817	1.7e-11	0.480819	-0.016	0.0043	0.000259998
rs613334	A	G	0.023414	0.00408256	32.8917	4e-09	0.503588	0.0066	0.0044	0.13
rs643884	C	T	0.0362817	0.00559187	42.098	1.7e-11	0.157991	-0.012	0.0054	0.0280001
rs6511720	T	G	-0.149223	0.00623861	572.132	1.2e-128	0.119788	0.012	0.0057	0.0420001
rs6544713	C	T	-0.0430102	0.00434887	97.8115	1.8e-23	0.676267	0.0077	0.0037	0.0409996
rs6602909	C	T	0.0251428	0.00433279	33.6738	1.1e-09	0.328949	-0.0095	0.005	0.0569994
rs693	A	G	0.0885899	0.00406738	474.394	6.9e-109	0.520903	-0.0012	0.0033	0.73
rs7241918	T	G	-0.0466449	0.00534199	76.2434	5.4e-18	0.822907	0.0038	0.0055	0.49
rs8103315	A	C	0.0490815	0.00609542	64.8378	1e-17	0.135789	-0.0092	0.0055	0.0980009
Association between the ApoB/ApoA1 ratio and Hip circumference
SNP	Effect allele	Other allele	Beta	Se	F	P value	Eaf	Beta	Se	P value
rs10489615	G	A	-0.0437893	0.0041699	110.277	3.5e-26	0.613249	-0.0007	0.0046	0.88
rs11057397	T	C	-0.0338963	0.0042973	62.2176	2.4e-16	0.337501	0.016	0.0037	1.09999e-05
rs1128249	T	G	-0.026476	0.00416536	40.4017	3.3e-10	0.391999	0.02	0.0036	5.99998e-08
rs11591147	T	G	-0.305311	0.0154901	388.487	1.7e-91	0.017458	0.0086	0.019	0.66
rs11601507	A	C	0.0512616	0.00792184	41.8728	8.5e-13	0.069166	-0.022	0.013	0.0840001
rs12740374	T	G	-0.115316	0.00489104	555.874	1.1e-126	0.221059	0.015	0.0043	0.000379997
rs12916	C	T	0.0516197	0.00415145	154.608	6e-37	0.400342	-0.015	0.0037	2.80001e-05
rs1320143	A	G	-0.0250856	0.00407328	37.928	1.8e-10	0.536426	-0.0021	0.0045	0.64
rs13702	C	T	-0.0724579	0.00449623	259.701	8.5e-63	0.287853	0.0008	0.0039	0.85
rs17001244	G	A	0.0357842	0.00535206	44.7034	4.1e-11	0.174486	-0.0087	0.0057	0.13
rs1936806	T	C	0.024967	0.00410228	37.041	4.4e-10	0.448447	-0.0086	0.0036	0.017
rs2245221	A	G	-0.0273316	0.0041268	43.8635	6.2e-11	0.558967	-0.018	0.0045	0.0001
rs2517671	G	A	0.02607	0.00410832	40.2674	1.1e-09	0.41912	-0.003	0.0053	0.57
rs4794048	C	A	0.0265656	0.00408066	42.3817	1.7e-11	0.480819	-0.015	0.0044	0.000470002
rs613334	A	G	0.023414	0.00408256	32.8917	4e-09	0.503588	0.0023	0.0045	0.61
rs643884	C	T	0.0362817	0.00559187	42.098	1.7e-11	0.157991	-0.011	0.0056	0.0539995
rs6511720	T	G	-0.149223	0.00623861	572.132	1.2e-128	0.119788	0.012	0.006	0.0389996
rs6544713	C	T	-0.0430102	0.00434887	97.8115	1.8e-23	0.676267	0.009	0.004	0.025
rs6602909	C	T	0.0251428	0.00433279	33.6738	1.1e-09	0.328949	-0.014	0.0052	0.00749998
rs693	A	G	0.0885899	0.00406738	474.394	6.9e-109	0.520903	-0.0034	0.0035	0.34
rs7241918	T	G	-0.0466449	0.00534199	76.2434	5.4e-18	0.822907	0.0036	0.0057	0.53
rs8103315	A	C	0.0490815	0.00609542	64.8378	1e-17	0.135789	-0.0018	0.0058	0.760001
Association between the ApoB/ApoA1 ratio and Waist-to-hip ratio
SNP	Effect allele	Other allele	Beta	Se	F	P value	Eaf	Beta	Se	P value
rs10260606	C	G	0.0310664	0.00525221	34.9863	1.6e-09	0.182659	0.00110936	0.00256739	0.6
rs10489615	G	A	-0.0437893	0.0041699	110.277	3.5e-26	0.613249	0.00180143	0.00203703	0.44
rs114165349	C	G	0.0980921	0.0136366	51.7435	3.2e-13	0.022956	0.0124478	0.00657094	0.0569994
rs11591147	T	G	-0.305311	0.0154901	388.487	1.7e-91	0.017458	0.0182618	0.00767714	0.01
rs11601507	A	C	0.0512616	0.00792184	41.8728	8.5e-13	0.069166	-0.00704362	0.00401428	0.0719996
rs12208357	T	C	0.0660495	0.00799746	68.2079	8.9e-18	0.069998	-0.00196716	0.00392845	0.760001
rs12740374	T	G	-0.115316	0.00489104	555.874	1.1e-126	0.221059	0.00452643	0.00238684	0.08
rs12916	C	T	0.0516197	0.00415145	154.608	6e-37	0.400342	0.00284501	0.00202821	0.22
rs140584594	G	A	-0.0351201	0.00455212	59.5229	4.3e-16	0.730105	-0.0278735	0.0842463	0.84
rs17001244	G	A	0.0357842	0.00535206	44.7034	4.1e-11	0.174486	0.00713024	0.00266595	0.0109999
rs2517671	G	A	0.02607	0.00410832	40.2674	1.1e-09	0.41912	0.00580397	0.00357726	0.13
rs2618566	T	G	-0.023346	0.00429409	29.5585	8.2e-09	0.660287	0.0057352	0.00210312	0.00539995
rs6511720	T	G	-0.149223	0.00623861	572.132	1.2e-128	0.119788	0.00187819	0.00307804	0.56
rs6544713	C	T	-0.0430102	0.00434887	97.8115	1.8e-23	0.676267	-0.00538047	0.00211976	0.0089
rs693	A	G	0.0885899	0.00406738	474.394	6.9e-109	0.520903	-0.0015142	0.00200452	0.43
rs7241918	T	G	-0.0466449	0.00534199	76.2434	5.4e-18	0.822907	-0.00432972	0.00262117	0.0659994
rs72836561	T	C	0.0698528	0.0116444	35.986	1.4e-09	0.031483	0.011546	0.00577974	0.0470002
rs77960347	G	A	-0.135212	0.0177656	57.9256	1.5e-14	0.013239	0.00665959	0.00878682	0.450001
rs964184	C	G	-0.0770978	0.00599351	165.471	3.6e-41	0.867255	0.00203499	0.00292519	0.56
Association between the ApoB/ApoA1 ratio and LDL-c
SNP	Effect allele	Other allele	Beta	Se	F	P value	Eaf	Beta	Se	P value
rs10145740	T	C	-0.0268609	0.00474915	31.9896	1.3e-09	0.244938	-0.0264	0.0059	6.44407e-06
rs10410835	C	T	0.0532837	0.00411317	167.817	1e-39	0.523084	0.0625	0.0052	1.38007e-33
rs10489615	G	A	-0.0437893	0.0041699	110.277	3.5e-26	0.613249	0.0043	0.0052	0.4069
rs10773112	T	C	-0.0244368	0.00453055	29.0929	2.9e-08	0.720433	0.0063	0.0055	0.2563
rs11057397	T	C	-0.0338963	0.0042973	62.2176	2.4e-16	0.337501	-0.0127	0.0054	0.0176701
rs111278137	A	G	-0.0883341	0.0144401	37.4211	2.8e-09	0.021615	-0.1271	0.0188	1.51112e-11
rs112001035	A	G	0.0583006	0.00874529	44.4424	3.3e-11	0.059725	0.0211	0.0103	0.0403097
rs1128249	T	G	-0.026476	0.00416536	40.4017	3.3e-10	0.391999	-0.0142	0.0052	0.00598301
rs112875651	A	G	-0.0524022	0.00422216	154.039	5.4e-38	0.392383	-0.0621	0.0052	1.19702e-32
rs114536010	T	C	0.167268	0.0127995	170.781	7.5e-40	0.026	0.1607	0.015	6.17163e-27
rs11591147	T	G	-0.305311	0.0154901	388.487	1.7e-91	0.017458	-0.3619	0.0217	3.08035e-62
rs11601507	A	C	0.0512616	0.00792184	41.8728	8.5e-13	0.069166	0.0326	0.0098	0.0008531
rs12208357	T	C	0.0660495	0.00799746	68.2079	8.9e-18	0.069998	0.0803	0.0103	5.49794e-15
rs12740374	T	G	-0.115316	0.00489104	555.874	1.1e-126	0.221059	-0.1311	0.0059	6.79204e-109
rs12804228	G	A	0.0627602	0.00735965	72.7201	7.4e-17	0.084719	0.038	0.0093	4.20301e-05
rs12916	C	T	0.0516197	0.00415145	154.608	6e-37	0.400342	0.0653	0.0052	3.2419e-36
rs13702	C	T	-0.0724579	0.00449623	259.701	8.5e-63	0.287853	-0.0123	0.0056	0.0295597
rs139915535	G	A	0.124781	0.015344	66.1332	6.9e-16	0.018003	0.0284	0.022	0.1972
rs164641	C	T	-0.0543787	0.00948321	32.8811	6.3e-09	0.049028	-0.0191	0.0129	0.1392
rs17001244	G	A	0.0357842	0.00535206	44.7034	4.1e-11	0.174486	0.0061	0.0064	0.3405
rs1936806	T	C	0.024967	0.00410228	37.041	4.4e-10	0.448447	0.0159	0.0051	0.00174301
rs198325	T	C	-0.0283911	0.00490293	33.5315	9.8e-10	0.22016	-0.0015	0.0062	0.8035
rs2104616	C	T	-0.0277919	0.00407725	46.4624	1.1e-12	0.540082	-0.0149	0.0051	0.00330697
rs2122982	A	G	-0.0290494	0.00475689	37.2931	7e-10	0.238662	-0.0115	0.0057	0.0455103
rs2245221	A	G	-0.0273316	0.0041268	43.8635	6.2e-11	0.558967	-0.0108	0.0051	0.0340103
rs2343681	A	G	0.0326816	0.00498769	42.9346	6.4e-11	0.788405	0.003	0.0062	0.6259
rs241777	T	C	-0.0245588	0.00408083	36.2174	9.4e-09	0.485229	-0.0151	0.0051	0.003092
rs2569550	C	T	0.0437356	0.00414337	111.42	2.1e-25	0.593316	0.0529	0.0051	5.60144e-25
rs2618566	T	G	-0.023346	0.00429409	29.5585	8.2e-09	0.660287	-0.0278	0.0055	5.60596e-07
rs28650790	T	C	0.0316266	0.00515714	37.6086	2.3e-10	0.192422	0.0173	0.0069	0.0120401
rs28807203	C	A	-0.119957	0.00942164	162.106	4.8e-38	0.049209	-0.1003	0.0113	5.51315e-19
rs4704834	G	A	0.0375464	0.00424186	78.3473	1.7e-19	0.644037	0.0419	0.0053	4.07943e-15
rs472495	T	G	0.0330067	0.00425518	60.1684	3.8e-15	0.649117	0.0506	0.0053	1.54989e-21
rs4794048	C	A	0.0265656	0.00408066	42.3817	1.7e-11	0.480819	0.0305	0.0051	1.91399e-09
rs58542926	T	C	-0.0846347	0.00773417	119.748	2.1e-26	0.074402	-0.099	0.0093	1.09295e-26
rs59781045	T	C	-0.0576708	0.00810003	50.6919	1.4e-13	0.068064	-0.0182	0.0104	0.0807402
rs613334	A	G	0.023414	0.00408256	32.8917	4e-09	0.503588	0.0235	0.0051	4.797e-06
rs643884	C	T	0.0362817	0.00559187	42.098	1.7e-11	0.157991	-0.0041	0.0068	0.549
rs6511720	T	G	-0.149223	0.00623861	572.132	1.2e-128	0.119788	-0.1868	0.0078	5.2723e-126
rs6544713	C	T	-0.0430102	0.00434887	97.8115	1.8e-23	0.676267	-0.0773	0.0057	2.99778e-42
rs6602909	C	T	0.0251428	0.00433279	33.6738	1.1e-09	0.328949	0.0152	0.0055	0.00531202
rs67276129	G	T	0.0675301	0.0104403	41.8378	2.1e-11	0.039896	0.0578	0.0131	9.66095e-06
rs6920309	T	C	-0.0261561	0.00409511	40.7957	1.5e-10	0.456844	-0.0211	0.0051	3.59402e-05
rs693	A	G	0.0885899	0.00406738	474.394	6.9e-109	0.520903	0.0805	0.0051	8.69761e-56
rs7241918	T	G	-0.0466449	0.00534199	76.2434	5.4e-18	0.822907	0.0114	0.0065	0.0795701
rs73066466	C	A	0.0252372	0.00483069	27.2938	3.2e-08	0.232683	0.041	0.006	7.31139e-12
rs75911530	A	G	0.114139	0.0119792	90.7847	2.2e-21	0.032886	0.0247	0.0155	0.1103
rs77542162	G	A	0.136856	0.0136755	100.148	9.3e-25	0.022667	0.1363	0.0207	4.19952e-11
rs77960347	G	A	-0.135212	0.0177656	57.9256	1.5e-14	0.013239	0.0396	0.0232	0.0877203
rs8103315	A	C	0.0490815	0.00609542	64.8378	1e-17	0.135789	0.0593	0.0074	7.69308e-16
Association between the ApoB/ApoA1 ratio and HDL-c
SNP	Effect allele	Other allele	Beta	Se	F	P value	Eaf	Beta	Se	P value
rs10145740	T	C	-0.0268609	0.00474915	31.9896	1.29999e-09	0.244938	0.0218	0.0054	5.894e-05
rs10260606	C	G	0.0310664	0.00525221	34.9863	1.6e-09	0.182659	-0.0076	0.0061	0.213
rs10410835	C	T	0.0532837	0.00411317	167.817	1e-39	0.523084	-0.0123	0.0049	0.01287
rs10489615	G	A	-0.0437893	0.0041699	110.277	3.50026e-26	0.613249	0.0611	0.005	1.00092e-34
rs10773112	T	C	-0.0244368	0.00453055	29.0929	2.90001e-08	0.720433	0.0466	0.0053	2.99916e-18
rs11057397	T	C	-0.0338963	0.0042973	62.2176	2.39994e-16	0.337501	0.0379	0.005	2.50784e-14
rs11100888	T	A	-0.0215227	0.00407602	27.8818	1.7e-08	0.513751	0.0164	0.0049	0.000748807
rs111278137	A	G	-0.0883341	0.0144401	37.4211	2.80001e-09	0.021615	0.0102	0.0186	0.581599
rs112001035	A	G	0.0583006	0.00874529	44.4424	3.29989e-11	0.059725	-0.0564	0.0105	7.12197e-08
rs1128249	T	G	-0.026476	0.00416536	40.4017	3.29997e-10	0.391999	0.0343	0.0048	1.40799e-12
rs112875651	A	G	-0.0524022	0.00422216	154.039	5.40008e-38	0.392383	0.0409	0.0049	1.50107e-16
rs114165349	C	G	0.0980921	0.0136366	51.7435	3.19963e-13	0.022956	-0.0861	0.0143	1.90902e-09
rs114536010	T	C	0.167268	0.0127995	170.781	7.50067e-40	0.026	-0.077	0.0143	7.73499e-08
rs11591147	T	G	-0.305311	0.0154901	388.487	1.69981e-91	0.017458	0.0274	0.021	0.1908
rs11601507	A	C	0.0512616	0.00792184	41.8728	8.49963e-13	0.069166	-0.0173	0.009	0.0546399
rs12208357	T	C	0.0660495	0.00799746	68.2079	8.9002e-18	0.069998	-0.0312	0.0092	0.000694001
rs12740374	T	G	-0.115316	0.00489104	555.874	1.09901e-126	0.221059	0.0267	0.0055	1.39101e-06
rs12804228	G	A	0.0627602	0.00735965	72.7201	7.39946e-17	0.084719	-0.0191	0.0083	0.0219402
rs12916	C	T	0.0516197	0.00415145	154.608	6.00067e-37	0.400342	-0.0018	0.0048	0.6989
rs13702	C	T	-0.0724579	0.00449623	259.701	8.49963e-63	0.287853	0.0994	0.0052	4.1639e-81
rs139915535	G	A	0.124781	0.015344	66.1332	6.89922e-16	0.018003	-0.1651	0.0198	6.75305e-17
rs164641	C	T	-0.0543787	0.00948321	32.8811	6.29999e-09	0.049028	0.016	0.0122	0.1887
rs17001244	G	A	0.0357842	0.00535206	44.7034	4.10015e-11	0.174486	-0.0326	0.0059	3.99604e-08
rs1883711	C	G	0.090539	0.0119475	57.4272	3.10027e-15	0.0312	-0.0033	0.0132	0.8037
rs1936806	T	C	0.024967	0.00410228	37.041	4.39997e-10	0.448447	-0.0291	0.0048	1.76999e-09
rs198325	T	C	-0.0283911	0.00490293	33.5315	9.80009e-10	0.22016	0.0067	0.0057	0.2425
rs2104616	C	T	-0.0277919	0.00407725	46.4624	1.10002e-12	0.540082	0.025	0.0047	1.09901e-07
rs2122982	A	G	-0.0290494	0.00475689	37.2931	7.00003e-10	0.238662	0.0366	0.0054	1.53109e-11
rs2245221	A	G	-0.0273316	0.0041268	43.8635	6.20012e-11	0.558967	0.0338	0.0049	4.79733e-12
rs2343681	A	G	0.0326816	0.00498769	42.9346	6.4003e-11	0.788405	-0.0173	0.0058	0.00281702
rs241777	T	C	-0.0245588	0.00408083	36.2174	9.40005e-09	0.485229	0.0009	0.0049	0.8571
rs2569550	C	T	0.0437356	0.00414337	111.42	2.09991e-25	0.593316	-0.0082	0.0047	0.0827694
rs2618566	T	G	-0.023346	0.00429409	29.5585	8.19993e-09	0.660287	0.0058	0.0052	0.259
rs28650790	T	C	0.0316266	0.00515714	37.6086	2.30001e-10	0.192422	-0.0315	0.0063	5.46903e-07
rs28807203	C	A	-0.119957	0.00942164	162.106	4.79954e-38	0.049209	0.0151	0.0105	0.1506
rs34042070	G	C	0.0387907	0.00522986	55.0142	8.60003e-15	0.18698	-0.0118	0.0059	0.0475204
rs443401	G	C	0.0275704	0.00410801	45.0426	4.49987e-11	0.476447	-0.08	0.0049	8.72569e-61
rs4704834	G	A	0.0375464	0.00424186	78.3473	1.69981e-19	0.644037	0.0082	0.0049	0.0917593
rs472495	T	G	0.0330067	0.00425518	60.1684	3.80014e-15	0.649117	0.0024	0.0051	0.6343
rs4794048	C	A	0.0265656	0.00408066	42.3817	1.69981e-11	0.480819	0.0017	0.0049	0.723601
rs58542926	T	C	-0.0846347	0.00773417	119.748	2.09991e-26	0.074402	-0.0092	0.0087	0.2889
rs59347135	G	C	0.0667113	0.0100051	44.4586	1.39991e-11	0.045804	-0.1141	0.0112	1.7398e-24
rs59781045	T	C	-0.0576708	0.00810003	50.6919	1.39991e-13	0.068064	0.0871	0.0099	1.45714e-18
rs613334	A	G	0.023414	0.00408256	32.8917	4e-09	0.503588	0.0094	0.0049	0.0550998
rs643884	C	T	0.0362817	0.00559187	42.098	1.69981e-11	0.157991	-0.0291	0.0063	3.67299e-06
rs6511720	T	G	-0.149223	0.00623861	572.132	1.1995e-128	0.119788	0.0246	0.0076	0.001232
rs6544713	C	T	-0.0430102	0.00434887	97.8115	1.80011e-23	0.676267	0.0002	0.0054	0.9741
rs6602909	C	T	0.0251428	0.00433279	33.6738	1.09999e-09	0.328949	0.0074	0.0052	0.1582
rs67276129	G	T	0.0675301	0.0104403	41.8378	2.09991e-11	0.039896	0.0086	0.012	0.47
rs6920309	T	C	-0.0261561	0.00409511	40.7957	1.5e-10	0.456844	0.0115	0.0047	0.0145001
rs693	A	G	0.0885899	0.00406738	474.394	6.9024e-109	0.520903	-0.0235	0.0047	6.461e-07
rs7241918	T	G	-0.0466449	0.00534199	76.2434	5.40008e-18	0.822907	0.0732	0.0058	5.61953e-36
rs72631343	G	C	-0.0401553	0.00606785	43.7941	7.39946e-12	0.129021	0.0027	0.0071	0.7055
rs73066466	C	A	0.0252372	0.00483069	27.2938	3.2e-08	0.232683	-0.0018	0.0054	0.742499
rs75911530	A	G	0.114139	0.0119792	90.7847	2.19989e-21	0.032886	-0.1394	0.0145	7.33331e-22
rs7707394	A	G	0.0288975	0.00423688	46.5188	7.89951e-12	0.357078	-0.0039	0.0049	0.4329
rs77542162	G	A	0.136856	0.0136755	100.148	9.30037e-25	0.022667	-0.023	0.018	0.2016
rs77960347	G	A	-0.135212	0.0177656	57.9256	1.50003e-14	0.013239	0.2829	0.0255	1.32099e-28
rs8103315	A	C	0.0490815	0.00609542	64.8378	1e-17	0.135789	-0.0232	0.0067	0.000533605
rs964184	C	G	-0.0770978	0.00599351	165.471	3.59998e-41	0.867255	0.1164	0.007	2.71894e-61
Association between the ApoB/ApoA1 ratio and Coffee intake
SNP	Effect allele	Other allele	Beta	Se	F	P value	Eaf	Beta	Se	P value
rs10145740	T	C	-0.0268609	0.00474915	31.9896	1.3e-09	0.244938	0.00335164	0.00188185	0.0749998
rs10410835	C	T	0.0532837	0.00411317	167.817	1e-39	0.523084	-6.37919e-05	0.00163783	0.97
rs10489615	G	A	-0.0437893	0.0041699	110.277	3.5e-26	0.613249	0.00407861	0.00165756	0.0140001
rs10773112	T	C	-0.0244368	0.00453055	29.0929	2.9e-08	0.720433	0.0019823	0.00179825	0.27
rs11057397	T	C	-0.0338963	0.0042973	62.2176	2.4e-16	0.337501	0.000992691	0.00170779	0.56
rs111278137	A	G	-0.0883341	0.0144401	37.4211	2.8e-09	0.021615	-0.00411122	0.00574751	0.47
rs1128249	T	G	-0.026476	0.00416536	40.4017	3.3e-10	0.391999	0.0064308	0.00165118	9.80009e-05
rs112875651	A	G	-0.0524022	0.00422216	154.039	5.4e-38	0.392383	-0.00112699	0.00167399	0.5
rs114536010	T	C	0.167268	0.0127995	170.781	7.5e-40	0.026	-0.00624391	0.0050781	0.22
rs11591147	T	G	-0.305311	0.0154901	388.487	1.7e-91	0.017458	-0.00582452	0.00616144	0.34
rs11601507	A	C	0.0512616	0.00792184	41.8728	8.5e-13	0.069166	-0.00145002	0.00313129	0.64
rs117738782	C	T	0.149706	0.0256847	33.9726	4.9e-09	0.007457	-0.0108624	0.0102045	0.29
rs12208357	T	C	0.0660495	0.00799746	68.2079	8.9e-18	0.069998	0.00707878	0.00316968	0.0259998
rs12740374	T	G	-0.115316	0.00489104	555.874	1.1e-126	0.221059	0.000350963	0.00194215	0.86
rs12804228	G	A	0.0627602	0.00735965	72.7201	7.4e-17	0.084719	-0.00318882	0.0029094	0.27
rs12916	C	T	0.0516197	0.00415145	154.608	6e-37	0.400342	-0.00360824	0.00164669	0.0280001
rs1320143	A	G	-0.0250856	0.00407328	37.928	1.8e-10	0.536426	-0.00124939	0.00161888	0.44
rs13702	C	T	-0.0724579	0.00449623	259.701	8.5e-63	0.287853	0.00323088	0.00178322	0.0700003
rs139915535	G	A	0.124781	0.015344	66.1332	6.9e-16	0.018003	-0.00150405	0.00606664	0.8
rs141469619	G	A	0.129986	0.0214838	36.6076	3.5e-10	0.010141	0.0044563	0.00859618	0.6
rs142791556	C	T	-0.0676508	0.0118352	32.6734	1.1e-08	0.030647	0.000137634	0.00470473	0.98
rs164641	C	T	-0.0543787	0.00948321	32.8811	6.3e-09	0.049028	-0.000189167	0.00374639	0.96
rs17001244	G	A	0.0357842	0.00535206	44.7034	4.1e-11	0.174486	-0.00576608	0.00212873	0.00680002
rs1936806	T	C	0.024967	0.00410228	37.041	4.4e-10	0.448447	-0.00336634	0.00162261	0.0379997
rs198325	T	C	-0.0283911	0.00490293	33.5315	9.8e-10	0.22016	-0.00275055	0.00194777	0.16
rs2104616	C	T	-0.0277919	0.00407725	46.4624	1.1e-12	0.540082	0.00753254	0.00161989	3.29997e-06
rs2122982	A	G	-0.0290494	0.00475689	37.2931	7e-10	0.238662	0.00549892	0.00188942	0.00359998
rs2245221	A	G	-0.0273316	0.0041268	43.8635	6.2e-11	0.558967	-0.0015742	0.00163568	0.34
rs2343681	A	G	0.0326816	0.00498769	42.9346	6.4e-11	0.788405	0.00558341	0.0019767	0.00470002
rs241777	T	C	-0.0245588	0.00408083	36.2174	9.4e-09	0.485229	0.00109829	0.00162128	0.5
rs2517671	G	A	0.02607	0.00410832	40.2674	1.1e-09	0.41912	0.001687	0.00163306	0.3
rs2569550	C	T	0.0437356	0.00414337	111.42	2.1e-25	0.593316	0.000921205	0.001646	0.58
rs2618566	T	G	-0.023346	0.00429409	29.5585	8.2e-09	0.660287	-0.0034289	0.00170208	0.0439997
rs28650790	T	C	0.0316266	0.00515714	37.6086	2.3e-10	0.192422	-0.00373708	0.00204757	0.0680002
rs28807203	C	A	-0.119957	0.00942164	162.106	4.8e-38	0.049209	0.0013153	0.00374428	0.73
rs4704834	G	A	0.0375464	0.00424186	78.3473	1.7e-19	0.644037	0.00192748	0.00168668	0.25
rs472495	T	G	0.0330067	0.00425518	60.1684	3.8e-15	0.649117	0.00361998	0.0016927	0.032
rs4794048	C	A	0.0265656	0.00408066	42.3817	1.7e-11	0.480819	-0.00160955	0.00161681	0.32
rs58542926	T	C	-0.0846347	0.00773417	119.748	2.1e-26	0.074402	0.00369461	0.00307363	0.23
rs59781045	T	C	-0.0576708	0.00810003	50.6919	1.4e-13	0.068064	-0.000411293	0.00321514	0.9
rs60403635	C	T	-0.0719795	0.0100433	51.3647	4.1e-14	0.043021	0.00343741	0.00398706	0.39
rs613334	A	G	0.023414	0.00408256	32.8917	4e-09	0.503588	0.00152725	0.00162258	0.35
rs643884	C	T	0.0362817	0.00559187	42.098	1.7e-11	0.157991	-0.00450743	0.00221354	0.0420001
rs6511720	T	G	-0.149223	0.00623861	572.132	1.2e-128	0.119788	-0.00214749	0.00249601	0.39
rs6544713	C	T	-0.0430102	0.00434887	97.8115	1.8e-23	0.676267	-0.000566728	0.001724	0.74
rs6602909	C	T	0.0251428	0.00433279	33.6738	1.1e-09	0.328949	0.000235402	0.00172248	0.89
rs67276129	G	T	0.0675301	0.0104403	41.8378	2.1e-11	0.039896	-0.00125685	0.00411401	0.760001
rs6920309	T	C	-0.0261561	0.00409511	40.7957	1.5e-10	0.456844	0.000165802	0.00162608	0.92
rs693	A	G	0.0885899	0.00406738	474.394	6.9e-109	0.520903	-0.000879177	0.00161289	0.59
rs7241918	T	G	-0.0466449	0.00534199	76.2434	5.4e-18	0.822907	0.00311596	0.00212684	0.14
rs72836561	T	C	0.0698528	0.0116444	35.986	1.4e-09	0.031483	0.00236548	0.00465489	0.61
rs72848251	A	G	0.0468904	0.00527215	79.1029	1.4e-17	0.19466	0.00251339	0.00208832	0.23
rs73066466	C	A	0.0252372	0.00483069	27.2938	3.2e-08	0.232683	-0.00242003	0.00191712	0.21
rs75911530	A	G	0.114139	0.0119792	90.7847	2.2e-21	0.032886	0.00134364	0.00474698	0.780001
rs77542162	G	A	0.136856	0.0136755	100.148	9.3e-25	0.022667	-0.00871565	0.0054417	0.11
rs77960347	G	A	-0.135212	0.0177656	57.9256	1.5e-14	0.013239	-0.000142718	0.00702101	0.98
rs8103315	A	C	0.0490815	0.00609542	64.8378	1e-17	0.135789	-0.00234392	0.00243641	0.34
rs9295128	T	G	-0.0950045	0.0160954	34.8405	6.2e-09	0.016821	0.0120188	0.00640335	0.061
Association between the ApoB/ApoA1 ratio and Alcohol consumption
SNP	Effect allele	Other allele	Beta	Se	F	P value	Eaf	Beta	Se	P value
rs10145740	T	C	-0.0268609	0.00474915	31.9896	1.3e-09	0.244938	0.003488	0.003	0.2449
rs10489615	G	A	-0.0437893	0.0041699	110.277	3.5e-26	0.613249	-0.001369	0.002974	0.6454
rs10773112	T	C	-0.0244368	0.00453055	29.0929	2.9e-08	0.720433	-0.001747	0.002974	0.5568
rs11057397	T	C	-0.0338963	0.0042973	62.2176	2.4e-16	0.337501	0.0006486	0.002983	0.8279
rs111278137	A	G	-0.0883341	0.0144401	37.4211	2.8e-09	0.021615	-0.002367	0.002994	0.4291
rs112001035	A	G	0.0583006	0.00874529	44.4424	3.3e-11	0.059725	0.004607	0.002996	0.124
rs1128249	T	G	-0.026476	0.00416536	40.4017	3.3e-10	0.391999	0.008078	0.002974	0.00660298
rs112875651	A	G	-0.0524022	0.00422216	154.039	5.4e-38	0.392383	0.006857	0.003	0.0222802
rs11591147	T	G	-0.305311	0.0154901	388.487	1.7e-91	0.017458	-0.006715	0.002974	0.0239502
rs117738782	C	T	0.149706	0.0256847	33.9726	4.9e-09	0.007457	-0.0001537	0.00299	0.959
rs12208357	T	C	0.0660495	0.00799746	68.2079	8.9e-18	0.069998	-0.005024	0.002986	0.09244
rs12740374	T	G	-0.115316	0.00489104	555.874	1.1e-126	0.221059	0.003422	0.002974	0.25
rs12804228	G	A	0.0627602	0.00735965	72.7201	7.4e-17	0.084719	-0.002771	0.002992	0.3544
rs12916	C	T	0.0516197	0.00415145	154.608	6e-37	0.400342	0.001228	0.002974	0.6798
rs1320143	A	G	-0.0250856	0.00407328	37.928	1.8e-10	0.536426	0.0004986	0.002989	0.8675
rs13702	C	T	-0.0724579	0.00449623	259.701	8.5e-63	0.287853	-0.0003472	0.002974	0.9071
rs140584594	G	A	-0.0351201	0.00455212	59.5229	4.3e-16	0.730105	-0.001017	0.002974	0.7322
rs141469619	G	A	0.129986	0.0214838	36.6076	3.5e-10	0.010141	0.0003487	0.003001	0.9075
rs142791556	C	T	-0.0676508	0.0118352	32.6734	1.1e-08	0.030647	-0.003289	0.002977	0.2693
rs164641	C	T	-0.0543787	0.00948321	32.8811	6.3e-09	0.049028	0.003671	0.002991	0.2196
rs17001244	G	A	0.0357842	0.00535206	44.7034	4.1e-11	0.174486	-0.001803	0.002996	0.5472
rs1936806	T	C	0.024967	0.00410228	37.041	4.4e-10	0.448447	-0.003957	0.002975	0.1835
rs198325	T	C	-0.0283911	0.00490293	33.5315	9.8e-10	0.22016	0.001482	0.002981	0.6191
rs2104616	C	T	-0.0277919	0.00407725	46.4624	1.1e-12	0.540082	0.0008953	0.002984	0.7641
rs2122982	A	G	-0.0290494	0.00475689	37.2931	7e-10	0.238662	0.001486	0.002977	0.6176
rs2245221	A	G	-0.0273316	0.0041268	43.8635	6.2e-11	0.558967	0.003926	0.003031	0.1952
rs2343681	A	G	0.0326816	0.00498769	42.9346	6.4e-11	0.788405	0.004295	0.002978	0.1492
rs241777	T	C	-0.0245588	0.00408083	36.2174	9.4e-09	0.485229	0.002954	0.003024	0.3286
rs2517671	G	A	0.02607	0.00410832	40.2674	1.1e-09	0.41912	-0.0001956	0.002973	0.9475
rs2569550	C	T	0.0437356	0.00414337	111.42	2.1e-25	0.593316	0.00118	0.002989	0.6931
rs2618566	T	G	-0.023346	0.00429409	29.5585	8.2e-09	0.660287	-0.001214	0.002975	0.6832
rs28650790	T	C	0.0316266	0.00515714	37.6086	2.3e-10	0.192422	-0.007704	0.002978	0.00967698
rs4704834	G	A	0.0375464	0.00424186	78.3473	1.7e-19	0.644037	-0.001546	0.002991	0.6052
rs472495	T	G	0.0330067	0.00425518	60.1684	3.8e-15	0.649117	0.005372	0.002997	0.0730197
rs4794048	C	A	0.0265656	0.00408066	42.3817	1.7e-11	0.480819	0.00626	0.003	0.0369097
rs58542926	T	C	-0.0846347	0.00773417	119.748	2.1e-26	0.074402	0.002673	0.002975	0.3689
rs59781045	T	C	-0.0576708	0.00810003	50.6919	1.4e-13	0.068064	0.000986	0.002977	0.7405
rs60403635	C	T	-0.0719795	0.0100433	51.3647	4.1e-14	0.043021	0.002741	0.002977	0.3573
rs613334	A	G	0.023414	0.00408256	32.8917	4e-09	0.503588	-0.000438	0.002997	0.8838
rs643884	C	T	0.0362817	0.00559187	42.098	1.7e-11	0.157991	0.004718	0.002975	0.1128
rs6511720	T	G	-0.149223	0.00623861	572.132	1.2e-128	0.119788	-0.00127	0.002974	0.6694
rs6544713	C	T	-0.0430102	0.00434887	97.8115	1.8e-23	0.676267	-0.001371	0.002975	0.644899
rs6602909	C	T	0.0251428	0.00433279	33.6738	1.1e-09	0.328949	-0.0001641	0.002991	0.9562
rs67276129	G	T	0.0675301	0.0104403	41.8378	2.1e-11	0.039896	0.001044	0.002989	0.7267
rs6920309	T	C	-0.0261561	0.00409511	40.7957	1.5e-10	0.456844	-4.218e-05	0.003017	0.9888
rs693	A	G	0.0885899	0.00406738	474.394	6.9e-109	0.520903	0.001008	0.002975	0.7348
rs7241918	T	G	-0.0466449	0.00534199	76.2434	5.4e-18	0.822907	-0.0006277	0.002976	0.8329
rs72836561	T	C	0.0698528	0.0116444	35.986	1.4e-09	0.031483	-0.001273	0.002974	0.668499
rs73066466	C	A	0.0252372	0.00483069	27.2938	3.2e-08	0.232683	-0.001713	0.002994	0.5672
rs75911530	A	G	0.114139	0.0119792	90.7847	2.2e-21	0.032886	-0.000409	0.003038	0.8929
rs77542162	G	A	0.136856	0.0136755	100.148	9.3e-25	0.022667	0.007187	0.002974	0.0156498
rs77960347	G	A	-0.135212	0.0177656	57.9256	1.5e-14	0.013239	0.0006335	0.002974	0.8313
rs8103315	A	C	0.0490815	0.00609542	64.8378	1e-17	0.135789	-0.006236	0.003076	0.0426403
rs821840	G	A	-0.150493	0.00434128	1201.7	1e-200	0.324538	0.001265	0.002976	0.6709
rs9295128	T	G	-0.0950045	0.0160954	34.8405	6.2e-09	0.016821	0.002293	0.002981	0.4418
Association between the ApoB/ApoA1 ratio and Alcohol intake frequency
SNP	Effect allele	Other allele	Beta	Se	F	P value	Eaf	Beta	Se	P value
rs10145740	T	C	-0.0268609	0.00474915	31.9896	1.3e-09	0.244938	-0.00279071	0.00353065	0.43
rs10410835	C	T	0.0532837	0.00411317	167.817	1e-39	0.523084	0.00327043	0.00307213	0.29
rs10489615	G	A	-0.0437893	0.0041699	110.277	3.5e-26	0.613249	-0.000136837	0.00310862	0.96
rs10773112	T	C	-0.0244368	0.00453055	29.0929	2.9e-08	0.720433	-0.00422979	0.00337364	0.21
rs11057397	T	C	-0.0338963	0.0042973	62.2176	2.4e-16	0.337501	-0.00088781	0.00320466	0.780001
rs111278137	A	G	-0.0883341	0.0144401	37.4211	2.8e-09	0.021615	0.0188576	0.0107929	0.0810009
rs1128249	T	G	-0.026476	0.00416536	40.4017	3.3e-10	0.391999	-0.0138151	0.00309656	8.09991e-06
rs112875651	A	G	-0.0524022	0.00422216	154.039	5.4e-38	0.392383	-0.0100831	0.00314091	0.00129999
rs114536010	T	C	0.167268	0.0127995	170.781	7.5e-40	0.026	0.00262654	0.0095432	0.780001
rs11591147	T	G	-0.305311	0.0154901	388.487	1.7e-91	0.017458	0.00181934	0.0115503	0.87
rs11601507	A	C	0.0512616	0.00792184	41.8728	8.5e-13	0.069166	0.0054289	0.00587818	0.36
rs117738782	C	T	0.149706	0.0256847	33.9726	4.9e-09	0.007457	0.0253922	0.0191318	0.18
rs12208357	T	C	0.0660495	0.00799746	68.2079	8.9e-18	0.069998	0.00646124	0.00594982	0.28
rs12740374	T	G	-0.115316	0.00489104	555.874	1.1e-126	0.221059	-0.00582238	0.00364239	0.11
rs12804228	G	A	0.0627602	0.00735965	72.7201	7.4e-17	0.084719	0.00970928	0.00545752	0.0749998
rs12916	C	T	0.0516197	0.00415145	154.608	6e-37	0.400342	-0.000951582	0.00308871	0.760001
rs1320143	A	G	-0.0250856	0.00407328	37.928	1.8e-10	0.536426	0.00134914	0.00303627	0.66
rs13702	C	T	-0.0724579	0.00449623	259.701	8.5e-63	0.287853	-0.00650826	0.00334449	0.0519996
rs139915535	G	A	0.124781	0.015344	66.1332	6.9e-16	0.018003	-0.0147571	0.0113844	0.19
rs141469619	G	A	0.129986	0.0214838	36.6076	3.5e-10	0.010141	-0.0225394	0.0161526	0.16
rs142791556	C	T	-0.0676508	0.0118352	32.6734	1.1e-08	0.030647	-0.0146086	0.00882405	0.0980009
rs164641	C	T	-0.0543787	0.00948321	32.8811	6.3e-09	0.049028	-0.00184668	0.00702696	0.79
rs17001244	G	A	0.0357842	0.00535206	44.7034	4.1e-11	0.174486	0.00819774	0.00399394	0.04
rs1936806	T	C	0.024967	0.00410228	37.041	4.4e-10	0.448447	0.00742617	0.0030448	0.015
rs198325	T	C	-0.0283911	0.00490293	33.5315	9.8e-10	0.22016	0.00435279	0.00365372	0.23
rs2104616	C	T	-0.0277919	0.00407725	46.4624	1.1e-12	0.540082	0.00197485	0.00303814	0.52
rs2122982	A	G	-0.0290494	0.00475689	37.2931	7e-10	0.238662	-0.00620981	0.00354449	0.08
rs2245221	A	G	-0.0273316	0.0041268	43.8635	6.2e-11	0.558967	-0.00868414	0.00306829	0.00470002
rs2343681	A	G	0.0326816	0.00498769	42.9346	6.4e-11	0.788405	0.00683092	0.003708	0.0649995
rs241777	T	C	-0.0245588	0.00408083	36.2174	9.4e-09	0.485229	-0.00799792	0.0030417	0.00860003
rs2517671	G	A	0.02607	0.00410832	40.2674	1.1e-09	0.41912	0.0072979	0.00306369	0.017
rs2569550	C	T	0.0437356	0.00414337	111.42	2.1e-25	0.593316	-0.00337868	0.00308896	0.27
rs2618566	T	G	-0.023346	0.00429409	29.5585	8.2e-09	0.660287	0.000437723	0.0031942	0.89
rs28650790	T	C	0.0316266	0.00515714	37.6086	2.3e-10	0.192422	0.00746722	0.0038428	0.0519996
rs28807203	C	A	-0.119957	0.00942164	162.106	4.8e-38	0.049209	0.00804086	0.00702611	0.25
rs4704834	G	A	0.0375464	0.00424186	78.3473	1.7e-19	0.644037	-0.00211464	0.00316501	0.5
rs472495	T	G	0.0330067	0.00425518	60.1684	3.8e-15	0.649117	-0.00510295	0.00317389	0.11
rs4794048	C	A	0.0265656	0.00408066	42.3817	1.7e-11	0.480819	-0.0128306	0.00303337	2.30001e-05
rs58542926	T	C	-0.0846347	0.00773417	119.748	2.1e-26	0.074402	-0.00484603	0.00576674	0.4
rs59781045	T	C	-0.0576708	0.00810003	50.6919	1.4e-13	0.068064	-0.00227144	0.00602705	0.709999
rs60403635	C	T	-0.0719795	0.0100433	51.3647	4.1e-14	0.043021	0.00197081	0.00747065	0.79
rs613334	A	G	0.023414	0.00408256	32.8917	4e-09	0.503588	0.000830463	0.0030431	0.780001
rs643884	C	T	0.0362817	0.00559187	42.098	1.7e-11	0.157991	-0.0081747	0.00415352	0.0490004
rs6511720	T	G	-0.149223	0.00623861	572.132	1.2e-128	0.119788	0.0125671	0.00468173	0.00729995
rs6544713	C	T	-0.0430102	0.00434887	97.8115	1.8e-23	0.676267	0.00175005	0.00323146	0.59
rs6602909	C	T	0.0251428	0.00433279	33.6738	1.1e-09	0.328949	0.00161581	0.00323262	0.62
rs67276129	G	T	0.0675301	0.0104403	41.8378	2.1e-11	0.039896	0.0137467	0.00770653	0.0739997
rs6920309	T	C	-0.0261561	0.00409511	40.7957	1.5e-10	0.456844	-0.00413528	0.00304959	0.18
rs693	A	G	0.0885899	0.00406738	474.394	6.9e-109	0.520903	-0.00679767	0.00302391	0.025
rs7241918	T	G	-0.0466449	0.00534199	76.2434	5.4e-18	0.822907	-0.00478779	0.00399088	0.23
rs72836561	T	C	0.0698528	0.0116444	35.986	1.4e-09	0.031483	-0.00427104	0.00870935	0.62
rs72848251	A	G	0.0468904	0.00527215	79.1029	1.4e-17	0.19466	-0.00425802	0.003916	0.28
rs73066466	C	A	0.0252372	0.00483069	27.2938	3.2e-08	0.232683	-0.00174073	0.00359735	0.630001
rs75911530	A	G	0.114139	0.0119792	90.7847	2.2e-21	0.032886	-0.00288375	0.00889986	0.75
rs77542162	G	A	0.136856	0.0136755	100.148	9.3e-25	0.022667	-0.0359119	0.0102158	0.000439997
rs77960347	G	A	-0.135212	0.0177656	57.9256	1.5e-14	0.013239	0.0031007	0.0131627	0.81
rs8103315	A	C	0.0490815	0.00609542	64.8378	1e-17	0.135789	-0.00393231	0.00456889	0.39
rs9295128	T	G	-0.0950045	0.0160954	34.8405	6.2e-09	0.016821	-0.000477981	0.0120158	0.97
Association between the ApoB/ApoA1 ratio and Cigarettes smoked per day
SNP	Effect allele	Other allele	Beta	Se	F	P value	Eaf	Beta	Se	P value
rs10145740	T	C	-0.0268609	0.00474915	31.9896	1.3e-09	0.244938	-0.00168411	0.00656535	0.798
rs10410835	C	T	0.0532837	0.00411317	167.817	1e-39	0.523084	0.00476049	0.00559091	0.394
rs10489615	G	A	-0.0437893	0.0041699	110.277	3.5e-26	0.613249	-0.0100761	0.00568626	0.0762992
rs10773112	T	C	-0.0244368	0.00453055	29.0929	2.9e-08	0.720433	0.00368529	0.00612515	0.547
rs11057397	T	C	-0.0338963	0.0042973	62.2176	2.4e-16	0.337501	-0.00822675	0.00590646	0.163
rs111278137	A	G	-0.0883341	0.0144401	37.4211	2.8e-09	0.021615	0.0238204	0.0195802	0.223
rs1128249	T	G	-0.026476	0.00416536	40.4017	3.3e-10	0.391999	-0.00632177	0.00560967	0.26
rs112875651	A	G	-0.0524022	0.00422216	154.039	5.4e-38	0.392383	0.00602848	0.00564619	0.286
rs114536010	T	C	0.167268	0.0127995	170.781	7.5e-40	0.026	-0.0119194	0.0176511	0.5
rs11591147	T	G	-0.305311	0.0154901	388.487	1.7e-91	0.017458	0.0248265	0.0222949	0.265
rs11601507	A	C	0.0512616	0.00792184	41.8728	8.5e-13	0.069166	0.00275841	0.0108028	0.798
rs117738782	C	T	0.149706	0.0256847	33.9726	4.9e-09	0.007457	0.025012	0.0322366	0.438
rs12208357	T	C	0.0660495	0.00799746	68.2079	8.9e-18	0.069998	-0.00594166	0.0111103	0.593
rs12740374	T	G	-0.115316	0.00489104	555.874	1.1e-126	0.221059	-0.00371343	0.00666951	0.578
rs12804228	G	A	0.0627602	0.00735965	72.7201	7.4e-17	0.084719	-0.00984268	0.00998858	0.324
rs12916	C	T	0.0516197	0.00415145	154.608	6e-37	0.400342	0.00012432	0.0061623	0.984
rs13702	C	T	-0.0724579	0.00449623	259.701	8.5e-63	0.287853	-0.00816698	0.00610429	0.18
rs139915535	G	A	0.124781	0.015344	66.1332	6.9e-16	0.018003	0.0122875	0.0222128	0.58
rs141469619	G	A	0.129986	0.0214838	36.6076	3.5e-10	0.010141	-0.019773	0.0272634	0.468
rs142791556	C	T	-0.0676508	0.0118352	32.6734	1.1e-08	0.030647	-0.0333097	0.0168025	0.0474996
rs164641	C	T	-0.0543787	0.00948321	32.8811	6.3e-09	0.049028	-0.00722586	0.0133492	0.588
rs17001244	G	A	0.0357842	0.00535206	44.7034	4.1e-11	0.174486	0.0112479	0.00700261	0.108
rs1936806	T	C	0.024967	0.00410228	37.041	4.4e-10	0.448447	0.000899573	0.00553649	0.871
rs198325	T	C	-0.0283911	0.00490293	33.5315	9.8e-10	0.22016	0.00874263	0.0067251	0.194
rs2104616	C	T	-0.0277919	0.00407725	46.4624	1.1e-12	0.540082	-0.0149054	0.00553193	0.00705001
rs2122982	A	G	-0.0290494	0.00475689	37.2931	7e-10	0.238662	0.0118821	0.00638784	0.0628999
rs2245221	A	G	-0.0273316	0.0041268	43.8635	6.2e-11	0.558967	-0.0100481	0.00554812	0.0699005
rs2343681	A	G	0.0326816	0.00498769	42.9346	6.4e-11	0.788405	0.0268085	0.00672316	6.52004e-05
rs241777	T	C	-0.0245588	0.00408083	36.2174	9.4e-09	0.485229	0.000178213	0.00558005	0.974
rs2517671	G	A	0.02607	0.00410832	40.2674	1.1e-09	0.41912	0.00047814	0.00610696	0.938
rs2569550	C	T	0.0437356	0.00414337	111.42	2.1e-25	0.593316	-0.00281725	0.00557899	0.612999
rs2618566	T	G	-0.023346	0.00429409	29.5585	8.2e-09	0.660287	-0.00315552	0.00584957	0.589
rs28650790	T	C	0.0316266	0.00515714	37.6086	2.3e-10	0.192422	0.00502348	0.00722821	0.487
rs28807203	C	A	-0.119957	0.00942164	162.106	4.8e-38	0.049209	-0.0179639	0.0123668	0.147
rs4704834	G	A	0.0375464	0.00424186	78.3473	1.7e-19	0.644037	0.00611114	0.00574888	0.287
rs472495	T	G	0.0330067	0.00425518	60.1684	3.8e-15	0.649117	-0.000446672	0.00576651	0.938
rs4794048	C	A	0.0265656	0.00408066	42.3817	1.7e-11	0.480819	0.00366538	0.0055767	0.511
rs58542926	T	C	-0.0846347	0.00773417	119.748	2.1e-26	0.074402	0.0204659	0.01035	0.0479005
rs59781045	T	C	-0.0576708	0.00810003	50.6919	1.4e-13	0.068064	0.0120445	0.0109046	0.27
rs613334	A	G	0.023414	0.00408256	32.8917	4e-09	0.503588	0.00617964	0.00552723	0.263
rs643884	C	T	0.0362817	0.00559187	42.098	1.7e-11	0.157991	-0.00923285	0.00734526	0.208
rs6511720	T	G	-0.149223	0.00623861	572.132	1.2e-128	0.119788	-0.0180009	0.00876271	0.04
rs6544713	C	T	-0.0430102	0.00434887	97.8115	1.8e-23	0.676267	0.00445798	0.00597325	0.456
rs6602909	C	T	0.0251428	0.00433279	33.6738	1.1e-09	0.328949	-0.0143249	0.00586772	0.0145999
rs67276129	G	T	0.0675301	0.0104403	41.8378	2.1e-11	0.039896	0.00690874	0.0132713	0.601999
rs6920309	T	C	-0.0261561	0.00409511	40.7957	1.5e-10	0.456844	0.00400857	0.00551661	0.467
rs693	A	G	0.0885899	0.00406738	474.394	6.9e-109	0.520903	-0.0130447	0.00550746	0.0178
rs7241918	T	G	-0.0466449	0.00534199	76.2434	5.4e-18	0.822907	-0.00729099	0.0071494	0.308
rs72848251	A	G	0.0468904	0.00527215	79.1029	1.4e-17	0.19466	0.00201064	0.00747764	0.788
rs73066466	C	A	0.0252372	0.00483069	27.2938	3.2e-08	0.232683	-0.0176784	0.00656107	0.00707001
rs75911530	A	G	0.114139	0.0119792	90.7847	2.2e-21	0.032886	-0.019445	0.0151379	0.2
rs77542162	G	A	0.136856	0.0136755	100.148	9.3e-25	0.022667	0.00297153	0.0194255	0.878
rs77960347	G	A	-0.135212	0.0177656	57.9256	1.5e-14	0.013239	-0.0359035	0.0247758	0.147
rs8103315	A	C	0.0490815	0.00609542	64.8378	1e-17	0.135789	-0.0114411	0.0080104	0.153
rs9295128	T	G	-0.0950045	0.0160954	34.8405	6.2e-09	0.016821	-0.0134458	0.0232655	0.564
Association between the ApoB/ApoA1 ratio and Sedentary behavior
SNP	Effect allele	Other allele	Beta	Se	F	P value	Eaf	Beta	Se	P value
rs10145740	T	C	-0.0268609	0.00474915	31.9896	1.3e-09	0.244938	-0.00100248	0.00185459	0.59
rs10410835	C	T	0.0532837	0.00411317	167.817	1e-39	0.523084	-0.00412783	0.00161448	0.0109999
rs10489615	G	A	-0.0437893	0.0041699	110.277	3.5e-26	0.613249	-0.00401252	0.0016322	0.0140001
rs10773112	T	C	-0.0244368	0.00453055	29.0929	2.9e-08	0.720433	-0.000276186	0.00177206	0.88
rs11057397	T	C	-0.0338963	0.0042973	62.2176	2.4e-16	0.337501	-0.00446375	0.00168407	0.008
rs111278137	A	G	-0.0883341	0.0144401	37.4211	2.8e-09	0.021615	0.00442305	0.00566996	0.44
rs1128249	T	G	-0.026476	0.00416536	40.4017	3.3e-10	0.391999	-0.0015342	0.00162577	0.35
rs112875651	A	G	-0.0524022	0.00422216	154.039	5.4e-38	0.392383	-0.000245674	0.00164974	0.88
rs114536010	T	C	0.167268	0.0127995	170.781	7.5e-40	0.026	-0.00676905	0.00502405	0.18
rs11591147	T	G	-0.305311	0.0154901	388.487	1.7e-91	0.017458	-0.00348087	0.00605615	0.57
rs11601507	A	C	0.0512616	0.00792184	41.8728	8.5e-13	0.069166	-6.15035e-05	0.00308923	0.98
rs117738782	C	T	0.149706	0.0256847	33.9726	4.9e-09	0.007457	0.00270656	0.0100737	0.79
rs12208357	T	C	0.0660495	0.00799746	68.2079	8.9e-18	0.069998	0.00205881	0.00312607	0.51
rs12740374	T	G	-0.115316	0.00489104	555.874	1.1e-126	0.221059	-0.00400684	0.00191262	0.0359998
rs12804228	G	A	0.0627602	0.00735965	72.7201	7.4e-17	0.084719	-0.00565821	0.0028672	0.0479999
rs12916	C	T	0.0516197	0.00415145	154.608	6e-37	0.400342	-0.00425839	0.00162197	0.00870001
rs1320143	A	G	-0.0250856	0.00407328	37.928	1.8e-10	0.536426	0.000377045	0.00159471	0.81
rs13702	C	T	-0.0724579	0.00449623	259.701	8.5e-63	0.287853	-0.00261582	0.00175642	0.14
rs139915535	G	A	0.124781	0.015344	66.1332	6.9e-16	0.018003	-0.00572765	0.00597589	0.34
rs141469619	G	A	0.129986	0.0214838	36.6076	3.5e-10	0.010141	-0.0155136	0.008476	0.0669993
rs142791556	C	T	-0.0676508	0.0118352	32.6734	1.1e-08	0.030647	0.00620115	0.00463273	0.18
rs164641	C	T	-0.0543787	0.00948321	32.8811	6.3e-09	0.049028	0.00579197	0.00369354	0.12
rs17001244	G	A	0.0357842	0.00535206	44.7034	4.1e-11	0.174486	0.00136275	0.00209725	0.52
rs1936806	T	C	0.024967	0.00410228	37.041	4.4e-10	0.448447	0.00133964	0.00159916	0.4
rs198325	T	C	-0.0283911	0.00490293	33.5315	9.8e-10	0.22016	0.000192806	0.00191913	0.92
rs2104616	C	T	-0.0277919	0.00407725	46.4624	1.1e-12	0.540082	-0.00196332	0.0015955	0.22
rs2122982	A	G	-0.0290494	0.00475689	37.2931	7e-10	0.238662	0.00299894	0.00186206	0.11
rs2245221	A	G	-0.0273316	0.0041268	43.8635	6.2e-11	0.558967	0.00221572	0.00161104	0.17
rs2343681	A	G	0.0326816	0.00498769	42.9346	6.4e-11	0.788405	0.00330728	0.00194631	0.089
rs241777	T	C	-0.0245588	0.00408083	36.2174	9.4e-09	0.485229	-0.000936009	0.00159787	0.56
rs2517671	G	A	0.02607	0.00410832	40.2674	1.1e-09	0.41912	-9.92075e-05	0.0016091	0.95
rs2569550	C	T	0.0437356	0.00414337	111.42	2.1e-25	0.593316	0.00187251	0.00162311	0.25
rs2618566	T	G	-0.023346	0.00429409	29.5585	8.2e-09	0.660287	-0.00460925	0.00167881	0.00599998
rs28650790	T	C	0.0316266	0.00515714	37.6086	2.3e-10	0.192422	0.000924182	0.00201818	0.649999
rs28807203	C	A	-0.119957	0.00942164	162.106	4.8e-38	0.049209	4.94024e-05	0.00369047	0.99
rs4704834	G	A	0.0375464	0.00424186	78.3473	1.7e-19	0.644037	-0.00212603	0.00166115	0.2
rs472495	T	G	0.0330067	0.00425518	60.1684	3.8e-15	0.649117	-6.46724e-05	0.00166682	0.97
rs4794048	C	A	0.0265656	0.00408066	42.3817	1.7e-11	0.480819	0.000515442	0.00159316	0.75
rs58542926	T	C	-0.0846347	0.00773417	119.748	2.1e-26	0.074402	0.00782116	0.00302999	0.00980009
rs59781045	T	C	-0.0576708	0.00810003	50.6919	1.4e-13	0.068064	0.00449999	0.00316778	0.16
rs60403635	C	T	-0.0719795	0.0100433	51.3647	4.1e-14	0.043021	-0.00433639	0.00392097	0.27
rs613334	A	G	0.023414	0.00408256	32.8917	4e-09	0.503588	0.00346213	0.00159777	0.0299999
rs643884	C	T	0.0362817	0.00559187	42.098	1.7e-11	0.157991	0.00107346	0.00218313	0.62
rs6511720	T	G	-0.149223	0.00623861	572.132	1.2e-128	0.119788	0.00771346	0.00245881	0.0017
rs6544713	C	T	-0.0430102	0.00434887	97.8115	1.8e-23	0.676267	-0.00133374	0.00169662	0.43
rs6602909	C	T	0.0251428	0.00433279	33.6738	1.1e-09	0.328949	-0.00221592	0.00169826	0.19
rs67276129	G	T	0.0675301	0.0104403	41.8378	2.1e-11	0.039896	-0.00164217	0.00404695	0.68
rs6920309	T	C	-0.0261561	0.00409511	40.7957	1.5e-10	0.456844	-0.0010903	0.00160174	0.5
rs693	A	G	0.0885899	0.00406738	474.394	6.9e-109	0.520903	0.000581725	0.00158838	0.709999
rs7241918	T	G	-0.0466449	0.00534199	76.2434	5.4e-18	0.822907	0.00391472	0.00209693	0.0619998
rs72836561	T	C	0.0698528	0.0116444	35.986	1.4e-09	0.031483	-0.00463315	0.00458038	0.31
rs72848251	A	G	0.0468904	0.00527215	79.1029	1.4e-17	0.19466	-0.000301028	0.00205894	0.88
rs73066466	C	A	0.0252372	0.00483069	27.2938	3.2e-08	0.232683	-0.000242354	0.00188978	0.9
rs75911530	A	G	0.114139	0.0119792	90.7847	2.2e-21	0.032886	0.00466094	0.00467749	0.32
rs77542162	G	A	0.136856	0.0136755	100.148	9.3e-25	0.022667	0.00422628	0.00536596	0.43
rs77960347	G	A	-0.135212	0.0177656	57.9256	1.5e-14	0.013239	0.00137314	0.00691859	0.84
rs8103315	A	C	0.0490815	0.00609542	64.8378	1e-17	0.135789	-0.00355077	0.00239917	0.14
rs9295128	T	G	-0.0950045	0.0160954	34.8405	6.2e-09	0.016821	-0.0150252	0.00629669	0.017
Exposure：the ApoB/ApoA1 ratio								Association with Depression			Association with Insomnia			Association with Sleep apnea
SNP	Effect allele	Other allele	Beta	Se	F	P value	Eaf	Beta	Se	P value	Beta	Se	P value	Beta	Se	P value
rs10145740	T	C	-0.0268609	0.00474915	31.9896	1.3e-09	0.244938	-0.00358462	0.00950494	0.706075	-0.00416374	0.0279661	0.881644	0.00751388	0.00974428	0.440643
rs10489615	G	A	-0.0437893	0.0041699	110.277	3.5e-26	0.613249	-0.0135438	0.00753761	0.0723619	0.0211253	0.0221956	0.34121	-0.00682498	0.00774052	0.377927
rs10773112	T	C	-0.0244368	0.00453055	29.0929	2.9e-08	0.720433	-0.00163131	0.00866687	0.850702	-0.0107697	0.0255341	0.673186	0.00218937	0.00886386	0.804909
rs11057397	T	C	-0.0338963	0.0042973	62.2176	2.4e-16	0.337501	0.0245179	0.00814556	0.00261276	0.00302297	0.0240239	0.899865	0.0212525	0.00835568	0.0109756
rs111278137	A	G	-0.0883341	0.0144401	37.4211	2.8e-09	0.021615	-0.0146591	0.0371101	0.692832	-0.209956	0.109827	0.0559152	0.0054631	0.0378475	0.885228
rs112001035	A	G	0.0583006	0.00874529	44.4424	3.3e-11	0.059725	-0.00473437	0.0138784	0.733003	-0.0396357	0.0406609	0.329665	0.0223901	0.0142959	0.117302
rs1128249	T	G	-0.026476	0.00416536	40.4017	3.3e-10	0.391999	0.00211705	0.00786244	0.787729	-0.0223073	0.0231286	0.3348	-0.00267018	0.00805729	0.740343
rs114536010	T	C	0.167268	0.0127995	170.781	7.5e-40	0.026	-0.0142414	0.0252441	0.572652	-0.0184887	0.0746629	0.804421	-0.000301823	0.0258332	0.990678
rs11591147	T	G	-0.305311	0.0154901	388.487	1.7e-91	0.017458	0.0332871	0.0199338	0.0949424	0.0279858	0.0587854	0.634027	-0.0052427	0.0206851	0.799918
rs11601507	A	C	0.0512616	0.00792184	41.8728	8.5e-13	0.069166	-0.00475487	0.0139408	0.733047	0.0259388	0.0409306	0.52626	0.0124496	0.0142586	0.382589
rs117738782	C	T	0.149706	0.0256847	33.9726	4.9e-09	0.007457	0.0142889	0.0207277	0.490597	0.0615252	0.0608763	0.312179	-0.0206024	0.021259	0.332488
rs12208357	T	C	0.0660495	0.00799746	68.2079	8.9e-18	0.069998	0.00562938	0.0161892	0.728046	-0.0327992	0.0475712	0.490523	-0.00635757	0.0165033	0.700068
rs12740374	T	G	-0.115316	0.00489104	555.874	1.1e-126	0.221059	0.00956249	0.00912283	0.294549	0.0190169	0.0268345	0.478525	-0.0034452	0.00935542	0.712682
rs12804228	G	A	0.0627602	0.00735965	72.7201	7.4e-17	0.084719	-0.017168	0.0104195	0.0994191	-0.0322453	0.0306146	0.292219	0.0124142	0.0107002	0.245974
rs12916	C	T	0.0516197	0.00415145	154.608	6e-37	0.400342	0.00815987	0.00751893	0.277815	0.0440869	0.0221185	0.0462381	-0.0116315	0.00770608	0.131199
rs1320143	A	G	-0.0250856	0.00407328	37.928	1.8e-10	0.536426	0.00115897	0.00751703	0.877468	-0.025151	0.0221075	0.25526	0.012917	0.00770949	0.0938426
rs13702	C	T	-0.0724579	0.00449623	259.701	8.5e-63	0.287853	-0.0123149	0.00857057	0.15075	-0.0378623	0.0251953	0.132903	-0.0114383	0.00876471	0.19188
rs139915535	G	A	0.124781	0.015344	66.1332	6.9e-16	0.018003	-0.0404444	0.0932568	0.664514	-0.179311	0.277895	0.518768	-0.11672	0.0937541	0.213147
rs141469619	G	A	0.129986	0.0214838	36.6076	3.5e-10	0.010141	0.0648178	0.057729	0.261525	0.128705	0.169076	0.446524	0.0374528	0.0585638	0.522484
rs142791556	C	T	-0.0676508	0.0118352	32.6734	1.1e-08	0.030647	0.014693	0.0232913	0.528148	0.0168072	0.0685962	0.806444	-0.0337528	0.0239519	0.158779
rs164641	C	T	-0.0543787	0.00948321	32.8811	6.3e-09	0.049028	-0.01512	0.0234894	0.519773	0.00197604	0.0693501	0.977268	-0.0181029	0.0236555	0.44411
rs17001244	G	A	0.0357842	0.00535206	44.7034	4.1e-11	0.174486	0.0025179	0.00940296	0.788871	-0.025667	0.0276554	0.353356	-0.0100066	0.00962546	0.298527
rs1936806	T	C	0.024967	0.00410228	37.041	4.4e-10	0.448447	-0.0172	0.00753754	0.0224947	0.00771333	0.0221618	0.727805	0.00232483	0.00772898	0.763572
rs198325	T	C	-0.0283911	0.00490293	33.5315	9.8e-10	0.22016	-0.0185896	0.00952672	0.0510199	-0.0160468	0.028115	0.568164	0.00984023	0.00976072	0.313384
rs2104616	C	T	-0.0277919	0.00407725	46.4624	1.1e-12	0.540082	0.00187821	0.00757621	0.804205	-0.00991182	0.0222642	0.656182	0.0208606	0.00777639	0.00730617
rs2122982	A	G	-0.0290494	0.00475689	37.2931	7e-10	0.238662	-0.00362522	0.00886025	0.682425	-0.0259608	0.0260911	0.319734	0.0183971	0.0090574	0.0422377
rs2245221	A	G	-0.0273316	0.0041268	43.8635	6.2e-11	0.558967	0.0211708	0.00792455	0.00755023	0.00822898	0.0232922	0.723867	-0.0075247	0.00810608	0.353263
rs2343681	A	G	0.0326816	0.00498769	42.9346	6.4e-11	0.788405	0.0101597	0.00882511	0.249638	0.0308503	0.0259046	0.233686	0.0209377	0.00906773	0.0209416
rs241777	T	C	-0.0245588	0.00408083	36.2174	9.4e-09	0.485229	-0.000571411	0.00754027	0.939593	-0.0250353	0.0221897	0.25922	-0.00401456	0.00773308	0.603662
rs2517671	G	A	0.02607	0.00410832	40.2674	1.1e-09	0.41912	-0.0117462	0.00764613	0.124482	0.00650196	0.0225012	0.772611	-0.00488156	0.0078474	0.533903
rs2569550	C	T	0.0437356	0.00414337	111.42	2.1e-25	0.593316	0.0218515	0.00769023	0.00449066	0.00375704	0.022604	0.867991	-0.00292554	0.00787822	0.71038
rs2618566	T	G	-0.023346	0.00429409	29.5585	8.2e-09	0.660287	0.0121553	0.00807349	0.132176	0.0154514	0.0237502	0.515316	0.000537541	0.00828758	0.948285
rs28650790	T	C	0.0316266	0.00515714	37.6086	2.3e-10	0.192422	-0.00668118	0.0109511	0.5418	0.0135632	0.0321306	0.672932	-0.0142135	0.0112937	0.208198
rs28807203	C	A	-0.119957	0.00942164	162.106	4.8e-38	0.049209	-0.0122005	0.0153749	0.427466	0.074929	0.0450673	0.0963918	0.00808257	0.0157954	0.608858
rs4704834	G	A	0.0375464	0.00424186	78.3473	1.7e-19	0.644037	-0.00385253	0.00800319	0.63025	0.0401869	0.0235346	0.0877162	0.00760369	0.00820822	0.354264
rs472495	T	G	0.0330067	0.00425518	60.1684	3.8e-15	0.649117	-0.000787475	0.00759442	0.917415	0.0431514	0.0223356	0.0533654	0.000753611	0.0077843	0.922876
rs4794048	C	A	0.0265656	0.00408066	42.3817	1.7e-11	0.480819	-0.00799477	0.00749819	0.286322	-0.00402822	0.0220376	0.854964	-0.0375383	0.00769072	1.05558e-06
rs58542926	T	C	-0.0846347	0.00773417	119.748	2.1e-26	0.074402	-0.0448958	0.0154857	0.00374136	-0.0199562	0.0452332	0.65908	0.0123486	0.0156507	0.430102
rs59781045	T	C	-0.0576708	0.00810003	50.6919	1.4e-13	0.068064	-0.00425786	0.013733	0.756525	-0.0785157	0.0403654	0.0517595	-0.00866207	0.0141673	0.540926
rs60403635	C	T	-0.0719795	0.0100433	51.3647	4.1e-14	0.043021	0.0120285	0.0176248	0.494937	0.022006	0.0518571	0.671305	-0.0511661	0.0181979	0.00492879
rs613334	A	G	0.023414	0.00408256	32.8917	4e-09	0.503588	0.00688999	0.00755243	0.361617	0.0135769	0.0222024	0.540864	-0.00236441	0.0077454	0.760163
rs643884	C	T	0.0362817	0.00559187	42.098	1.7e-11	0.157991	-0.00628893	0.00889028	0.479322	0.02545	0.0261545	0.330522	-0.0174014	0.00909588	0.055734
rs6511720	T	G	-0.149223	0.00623861	572.132	1.2e-128	0.119788	0.00434969	0.012323	0.724109	0.010069	0.0362718	0.781322	0.00231051	0.0126945	0.855576
rs6544713	C	T	-0.0430102	0.00434887	97.8115	1.8e-23	0.676267	-0.000708654	0.00912339	0.938087	-0.0278341	0.0268466	0.299837	-0.0139521	0.0093358	0.135054
rs6602909	C	T	0.0251428	0.00433279	33.6738	1.1e-09	0.328949	0.00564864	0.00788488	0.473752	0.0282884	0.0231873	0.222467	0.00741943	0.00808449	0.358758
rs67276129	G	T	0.0675301	0.0104403	41.8378	2.1e-11	0.039896	0.0165425	0.0156112	0.2893	0.0777651	0.0458058	0.0895633	-0.0014134	0.0160411	0.929789
rs6920309	T	C	-0.0261561	0.00409511	40.7957	1.5e-10	0.456844	0.00848831	0.00756059	0.261563	0.00154801	0.0222492	0.944531	0.0127643	0.00774685	0.0994191
rs693	A	G	0.0885899	0.00406738	474.394	6.9e-109	0.520903	-0.0151664	0.00759528	0.0458448	0.0220312	0.0223491	0.324245	-0.00864546	0.00778569	0.266814
rs7241918	T	G	-0.0466449	0.00534199	76.2434	5.4e-18	0.822907	-0.0223957	0.00995707	0.024498	-0.0262266	0.0292751	0.370324	0.0124583	0.0101755	0.220824
rs72836561	T	C	0.0698528	0.0116444	35.986	1.4e-09	0.031483	0.0214162	0.0213091	0.314884	-0.0233267	0.0628174	0.710384	0.0100061	0.0216187	0.643475
rs73066466	C	A	0.0252372	0.00483069	27.2938	3.2e-08	0.232683	-0.0160333	0.00866817	0.0643606	0.026795	0.0255272	0.293871	0.005449	0.00888097	0.539507
rs75911530	A	G	0.114139	0.0119792	90.7847	2.2e-21	0.032886	0.0549297	0.0381461	0.149873	0.102392	0.112643	0.363352	0.00426419	0.0388324	0.91256
rs77542162	G	A	0.136856	0.0136755	100.148	9.3e-25	0.022667	-0.026651	0.0471009	0.57151	-0.0884744	0.139067	0.524646	0.0063033	0.0469308	0.893157
rs77960347	G	A	-0.135212	0.0177656	57.9256	1.5e-14	0.013239	-0.0129084	0.0439058	0.768757	0.156608	0.129981	0.228259	-0.054976	0.0444997	0.216673
rs8103315	A	C	0.0490815	0.00609542	64.8378	1e-17	0.135789	-0.0259274	0.00968779	0.00744406	0.0419951	0.0284027	0.139258	-0.00731846	0.00992241	0.460776
rs9295128	T	G	-0.0950045	0.0160954	34.8405	6.2e-09	0.016821	-0.00752499	0.0356164	0.83267	0.084303	0.105175	0.422815	0.0902857	0.0367827	0.0141052

## Sheet: Table S5
Table S5 Association of genetic predisposition to the ApoB/ApoA1 ratio with CMD and CMD risk factors in different MR methods.
Association of genetic predisposition to the ApoB/ApoA1 ratio with CMD							heterogeneity		MR-PRESSO (outlier-correction)			MR-Egger-Intercept
OUTCOMES（CMD and risk factors）	SNP		OR	95%CI	P	P_FDR	Intercept(SE)	P value	No. of outlier	P value	P_FDR	MR Egger	IVW
Heart failure	56	MR Egger	1.10294	1.103（0.971-1.253）	0.138189	0.207	0.00350164	0.827945	0	0.0263699	0.0445714	0.0172645	0.0212505
	56	Weighted median	1.11489	1.115（0.997-1.247）	0.0566404	0.0855
	56	IVW	1.09032	1.090（1.012-1.174）	0.0224785	0.0377143
	56	Simple mode	1.08014	1.080（0.833-1.400）	0.562809
	56	Weighted mode	1.18346	1.183（1.016-1.378）	0.0343659
Atrial fibrillation and flutter	56	MR Egger	1.20285	1.203（1.040-1.391）	0.0160453	0.0384	0.00400525	0.234926	0	0.0131285	0.024	0.000307297	0.000226472
	56	Weighted median	1.22431	1.224（1.087-1.379）	0.000864586	0.00188727
	56	IVW	1.11913	1.119（1.027-1.220）	0.0103642	0.0184615
	56	Simple mode	1.14421	1.144（0.835-1.567）	0.40478
	56	Weighted mode	1.28049	1.280（1.121-1.463）	0.000598456
Ischemic heart disease	56	MR Egger	1.70597	1.706（1.430-2.035）	2.09926e-07	5.04e-06	0.00482404	0.256215	5	4.14225e-15	1.9872e-14	2.7757e-30	4.43569e-31
	56	Weighted median	1.70379	1.704（1.549-1.873）	3.80032e-28	4.56e-27
	56	IVW	1.56925	1.569（1.415-1.741）	1.50758e-17	1.776e-16
	56	Simple mode	1.57292	1.573（1.183-2.092）	0.00293868
	56	Weighted mode	1.95249	1.952（1.787-2.133）	7.91052e-21
Coronary atherosclerosis	56	MR Egger	1.81423	1.814（1.455-2.263）	2.31272e-06	1.386e-05	0.00604268	0.444082	7	1.09008e-12	4.36e-12	5.38771e-41	2.93005e-41
	56	Weighted median	1.86081	1.861（1.665-2.080）	6.53309e-28	5.224e-27
	56	IVW	1.69088	1.691（1.486-1.924）	1.40044e-15	6.72e-15
	56	Simple mode	1.64945	1.649（1.112-2.447）	0.0159139
	56	Weighted mode	2.19093	2.191（1.978-2.426）	3.69453e-21
Angina pectoris	56	MR Egger	1.83607	1.836（1.492-2.260）	4.50898e-07	5.412e-06	0.00567456	0.21512	4	6.91474e-16	5.528e-15	5.44519e-23	8.82954e-24
	56	Weighted median	1.71636	1.716（1.522-1.935）	1.0697e-18	6.42e-18
	56	IVW	1.64854	1.649（1.459-1.863）	1.06416e-15	6.36e-15
	56	Simple mode	1.51939	1.519（1.139-2.027）	0.0062589
	56	Weighted mode	2.08479	2.085（1.880-2.312）	1.20788e-19
Unstable angina pectoris	56	MR Egger	1.61794	1.618（1.246-2.100）	0.000659475	0.00225943	0.0071355	0.703631	2	1.78356e-15	1.068e-14	1.2429e-12	1.878e-12
	56	Weighted median	1.90343	1.903（1.637-2.213）	5.81613e-17	2.7936e-16
	56	IVW	1.68607	1.686（1.449-1.962）	1.4571e-11	5.00571e-11
	56	Simple mode	1.99087	1.991（1.460-2.714）	5.82414e-05
	56	Weighted mode	2.02008	2.020（1.734-2.353）	1.88665e-12
Myocardial infarction	56	MR Egger	1.78129	1.781（1.415-2.243）	8.72899e-06	3.492e-05	0.00628816	0.998832	4	1.48493e-16	1.776e-15	5.40341e-19	1.05741e-18
	56	Weighted median	1.86741	1.867（1.611-2.164）	1.06699e-16	4.28e-16
	56	IVW	1.78104	1.781（1.559-2.035）	2.21841e-17	1.776e-16
	56	Simple mode	2.20607	2.206（1.502-3.239）	0.000169015
	56	Weighted mode	2.17544	2.175（1.839-2.574）	1.67163e-12
Major coronary heart disease event	56	MR Egger	1.73675	1.737（1.420-2.125）	1.74054e-06	1.386e-05	0.00551199	0.64542	4	1.98663e-19	4.776e-18	6.33447e-30	9.29018e-30
	56	Weighted median	1.91453	1.915（1.731-2.118）	1.84678e-36	4.44e-35
	56	IVW	1.67097	1.671（1.486-1.879）	8.81399e-18	1.776e-16
	56	Simple mode	1.37925	1.379（0.986-1.929）	0.0655379
	56	Weighted mode	2.05892	2.059（1.863-2.276）	5.73673e-20
aortic aneurysm	56	MR Egger	1.4283	1.428（1.118-1.825）	0.00619014	0.0165067	0.00670703	0.534047	1	2.88814e-05	7.70667e-05	0.00197532	0.00226701
	56	Weighted median	1.46747	1.467（1.216-1.770）	6.18677e-05	0.000165067
	56	IVW	1.34041	1.340（1.162-1.546）	5.68487e-05	0.000151467
	56	Simple mode	1.09983	1.100（0.748-1.617）	0.630645
	56	Weighted mode	1.45423	1.454（1.191-1.776）	0.000548579
Abdominal aortic aneurysm (AAA)	56	MR Egger	2.59323	2.593（1.808-3.719）	3.38569e-06	1.6272e-05	0.00978332	0.265049	1	9.66128e-12	3.312e-11	0.00139848	0.00115889
	56	Weighted median	2.4424	2.442（1.863-3.201）	9.88127e-11	3.38743e-10
	56	IVW	2.19075	2.191（1.776-2.703）	2.47579e-13	9.92e-13
	56	Simple mode	2.22409	2.224（1.325-3.733）	0.0037719
	56	Weighted mode	2.52701	2.527（1.890-3.378）	6.15952e-08
Hypertension	56	MR Egger	1.0387	1.039（0.933-1.156）	0.489449	0.533455	0.00294409	0.74312	5	0.0363804	0.0576	2.6696e-11	4.11137e-11
	56	Weighted median	1.07719	1.077（1.012-1.146）	0.0186541	0.0350769
	56	IVW	1.0539	1.054（0.990-1.122）	0.0997611	0.16
	56	Simple mode	1.06672	1.067（0.938-1.213）	0.328241
	56	Weighted mode	1.06672	1.067（0.998-1.140）	0.0618971
Non-rheumatic valve diseases	56	MR Egger	1.18008	1.180（0.984-1.415）	0.0792009	0.140571	0.00497442	0.796286	1	0.000113266	0.0002712	1.8146e-07	2.6783e-07
	56	Weighted median	1.25222	1.252（1.110-1.412）	0.00025107	0.0006024
	56	IVW	1.20326	1.203（1.083-1.337）	0.000582061	0.00126982
	56	Simple mode	1.27557	1.276（1.000-1.627）	0.0547888
	56	Weighted mode	1.26267	1.263（1.104-1.444）	0.00120661
Peripheral artery disease	56	MR Egger	1.45528	1.455（1.151-1.840）	0.00277006	0.00831	0.00639881	0.424061	2	1.56427e-06	4.68e-06	1.15232e-07	1.14438e-07
	56	Weighted median	1.40094	1.401（1.200-1.636）	2.03978e-05	6.12e-05
	56	IVW	1.34566	1.346（1.174-1.542）	1.94176e-05	5.82e-05
	56	Simple mode	1.47706	1.477（1.069-2.042）	0.0217444
	56	Weighted mode	1.47706	1.477（1.212-1.800）	0.000293555
Pulmonary embolism	56	MR Egger	0.95826	0.958（0.790-1.163）	0.667374	0.681	0.0053181	0.918531	0	0.380839	0.537882	0.0435906	0.0526164
	56	Weighted median	0.962195	0.962（0.827-1.119）	0.616759	0.643826
	56	IVW	0.950436	0.950（0.849-1.064）	0.376993	0.532235
	56	Simple mode	0.912958	0.913（0.661-1.260）	0.582257
	56	Weighted mode	1.05586	1.056（0.874-1.275）	0.575181
Cardiomyopathy	56	MR Egger	0.951285	0.951（0.751-1.206）	0.681276	0.681	0.00653715	0.875187	0	0.627327	0.741714	0.0708757	0.0838462
	56	Weighted median	0.963881	0.964（0.798-1.164）	0.70208	0.702
	56	IVW	0.966057	0.966（0.841-1.110）	0.625386	0.706909
	56	Simple mode	0.984868	0.985（0.713-1.361）	0.92665
	56	Weighted mode	0.984868	0.985（0.831-1.167）	0.860655
Intracerebral hemmorrhage	56	MR Egger	1.16548	1.165（0.872-1.557）	0.304881	0.366	0.00798745	0.431294	0	0.503811	0.660632	0.0968188	0.101614
	56	Weighted median	0.90303	0.903（0.711-1.147）	0.402353	0.498
	56	IVW	1.06021	1.060（0.894-1.257）	0.500993	0.6084
	56	Simple mode	0.84751	0.848（0.536-1.341）	0.482473
	56	Weighted mode	0.892048	0.892（0.686-1.161）	0.398833
Subarachnoid hemmorrhage	56	MR Egger	0.842406	0.842（0.630-1.126）	0.251889	0.318316	0.00802458	0.275848	0	0.64949	0.741714	0.246194	0.238034
	56	Weighted median	1.11258	1.113（0.861-1.438）	0.415325	0.498
	56	IVW	0.960644	0.961（0.809-1.141）	0.64769	0.706909
	56	Simple mode	1.09706	1.097（0.651-1.847）	0.728857
	56	Weighted mode	1.01772	1.018（0.747-1.386）	0.91159
Ischemic stroke	52	MR Egger	1.12307	1.123（0.988-1.277）	0.0818628	0.140571	0.0034794	0.993963	0	0.00210266	0.004	0.00520382	0.00676593
	52	Weighted median	1.14159	1.142（1.034-1.260）	0.00878271	0.018
	52	IVW	1.1226	1.123（1.047-1.204）	0.0011925	0.002
	52	Simple mode	1.25266	1.253（1.031-1.522）	0.0278662
	52	Weighted mode	1.06065	1.061（0.944-1.192）	0.328492
Transient ischemic attack	56	MR Egger	1.15136	1.151（1.002-1.323）	0.0517493	0.104	0.00382173	0.668215	0	0.000193993	0.000423273	0.069205	0.0794095
	56	Weighted median	1.07967	1.080（0.962-1.212）	0.192761	0.257333
	56	IVW	1.18011	1.180（1.088-1.280）	6.47206e-05	0.00015528
	56	Simple mode	1.1062	1.106（0.891-1.373）	0.363299
	56	Weighted mode	1.09985	1.100（0.963-1.256）	0.165753
DVT of lower extremities	56	MR Egger	0.877494	0.877（0.704-1.094）	0.250884	0.318316	0.00607869	0.395927	1	0.523112	0.660632	0.000687744	0.000693855
	56	Weighted median	0.836729	0.837（0.709-0.987）	0.0346091	0.06
	56	IVW	0.948525	0.949（0.833-1.080）	0.424696	0.566667
	56	Simple mode	0.888347	0.888（0.630-1.253）	0.502369
	56	Weighted mode	0.823171	0.823（0.683-0.992）	0.0453274
T2DM	56	MR Egger	0.865048	0.865（0.726-1.030）	0.109443	0.1744	0.00480325	0.0402097	9	0.933251	0.942	8.01907e-34	1.08784e-37
	56	Weighted median	0.978213	0.978（0.902-1.061）	0.594334	0.643826
	56	IVW	1.00638	1.006（0.905-1.119）	0.906339	0.906
	56	Simple mode	0.921846	0.922（0.771-1.102）	0.375104
	56	Weighted mode	0.942016	0.942（0.872-1.017）	0.133307
Obesity	56	MR Egger	1.1085	1.109（0.961-1.279）	0.16398	0.231529	0.00394048	0.053072	1	0.942459	0.942	0.00162881	0.000494472
	56	Weighted median	1.08181	1.082（0.973-1.203）	0.14749	0.207529
	56	IVW	0.986472	0.986（0.905-1.076）	0.757747	0.790957
	56	Simple mode	1.15035	1.150（0.926-1.429）	0.210915
	56	Weighted mode	1.08571	1.086（0.968-1.218）	0.165489
NAFLD	56	MR Egger	0.803381	0.803（0.480-1.345）	0.408637	0.467429	0.0141931	0.584464	1	0.828834	0.904364	1.88156e-08	2.38719e-08
	56	Weighted median	0.921804	0.922（0.673-1.262）	0.611593	0.643826
	56	IVW	0.903101	0.903（0.668-1.220）	0.506857	0.6084
	56	Simple mode	1.10655	1.107（0.576-2.127）	0.762542
	56	Weighted mode	1.08287	1.083（0.769-1.524）	0.649767
CKD	56	MR Egger	0.787848	0.788（0.643-0.966）	0.0257834	0.0567273	0.00559582	0.0620093	1	0.0979403	0.147	0.0178955	0.00824939
	56	Weighted median	0.852017	0.852（0.730-0.995）	0.042676	0.0688
	56	IVW	0.924935	0.925（0.818-1.046）	0.212028	0.318
	56	Simple mode	0.820598	0.821（0.611-1.102）	0.194658
	56	Weighted mode	0.859769	0.860（0.734-1.007）	0.066236
Association of genetic predisposition to the ApoB/ApoA1 ratio with CMD Risk Factors
Association of genetic predisposition to the ApoB/ApoA1 ratio with CMD risk factors							heterogeneity		MR-PRESSO (outlier-correction)			MR-Egger-Intercept
OUTCOMES（CMD and risk factors）	SNP		β	95%CI	P	P_FDR	Intercept(SE)	P value	No. of outlier	P value	P_FDR	MR Egger	IVW
HbA1c	20	MR Egger	-0.0646191	-0.065（-0.158，0.029）	0.191759	0.3456	0.00256064	0.235755	1	0.32082	0.525273	0.00293851	0.00169028
	20	Weighted median	-0.0288472	-0.029（-0.075，0.017）	0.214078	0.3852
	20	IVW	-0.0147335	-0.015（-0.064，0.035）	0.557907	0.62775
	20	Simple mode	-0.0346973	-0.035（-0.109，0.039）	0.392188
	20	Weighted mode	-0.0289739	-0.029（-0.072，0.014）	0.177117
Fasting glucose	8	MR Egger	-0.0823761	-0.082（-0.151，-0.014）	0.0556019	0.2196	0.00202116	0.0982961	1	0.115307	0.295714	0.0706487	0.00803412
	8	Weighted median	-0.0358798	-0.036（-0.077，0.005）	0.0851427	0.218571
	8	IVW	-0.0291762	-0.029（-0.079，0.021）	0.255517	0.4608
	8	Simple mode	-0.0292638	-0.029（-0.102，0.043）	0.443571
	8	Weighted mode	-0.038539	-0.039（-0.080，0.003）	0.117605
Fasting insulin	61	MR Egger	-0.0305349	-0.031（-0.070,0.008）	0.129676	0.2925	0.00123087	0.00147939	4	0.246887	0.4446	2.97591e-27	1.83769e-35
	61	Weighted median	0.0125762	0.013（-0.005,0.030）	0.16797	0.336
	61	IVW	0.0235202	0.024（-0.001,0.048）	0.0548634	0.15075
	61	Simple mode	0.00672799	0.007（-0.023,0.037）	0.661703
	61	Weighted mode	0.00885148	0.009（-0.007,0.025）	0.282823
Overweight	21	MR Egger	-0.0565922	-0.057（-0.313,0.199）	0.669179	0.858	0.00734078	0.680593	0	0.138922	0.31275	1.22862e-05	1.83578e-05
	21	Weighted median	-0.059346	-0.059（-0.189,0.070）	0.367982	0.579
	21	IVW	-0.103498	-0.103（-0.234,0.028）	0.121499	0.242
	21	Simple mode	0.073465	0.073（-0.200,0.347）	0.603816
	21	Weighted mode	-0.0448454	-0.045（-0.169,0.080）	0.48746
Body mass index	60	MR Egger	-0.0189335	-0.019（-0.073,0.035）	0.491515	0.681231	0.00154537	0.528557	5	0.00711444	0.0288	1.22564e-16	1.40484e-16
	60	Weighted median	-0.0282885	-0.028（-0.053,-0.004）	0.0253032	0.09
	60	IVW	-0.0412722	-0.041（-0.071,-0.012）	0.0056899	0.027
	60	Simple mode	-0.0327667	-0.033（-0.083,0.017）	0.204386
	60	Weighted mode	-0.0283139	-0.028（-0.050,-0.006）	0.013891
Waist circumference	22	MR Egger	-0.088873	-0.089（-0.199,0.022）	0.129488	0.2925	0.00350546	0.639979	4	0.00757939	0.0288	3.00232e-10	4.36678e-10
	22	Weighted median	-0.0780552	-0.078（-0.129,-0.027）	0.00253649	0.0135
	22	IVW	-0.0657733	-0.066（-0.126,-0.006）	0.0316288	0.1152
	22	Simple mode	-0.0538005	-0.054（-0.129,0.022）	0.176746
	22	Weighted mode	-0.063447	-0.063（-0.107,-0.020）	0.0089706
Hip circumference	22	MR Egger	-0.0207737	-0.021（-0.134,0.092）	0.715473	0.858	0.00353189	0.0895518	3	0.000895931	0.006	1.85017e-09	2.22134e-11
	22	Weighted median	-0.0783006	-0.078（-0.131,-0.026）	0.00197031	0.012
	22	IVW	-0.106634	-0.107（-0.172,-0.041）	0.00172539	0.012
	22	Simple mode	-0.0464903	-0.046（-0.121,0.028）	0.164387
	22	Weighted mode	-0.0618587	-0.062（-0.108,-0.016）	0.00222626
Waist-to-hip ratio	25	MR Egger	-0.112303	-0.112（-0.221,-0.003）	0.0551169	0.2196	0.00379696	0.0205715	6	0.46801	0.601714	6.42144e-51	5.48678e-67
	25	Weighted median	-0.0214873	-0.021（-0.047,0.004）	0.115178	0.25875
	25	IVW	0.004143	0.004（-0.061,0.069）	0.900173	0.9
	25	Simple mode	-0.000505983	-0.001（-0.050,0.049）	0.9836
	25	Weighted mode	-0.0241468	-0.024（-0.045,-0.003）	0.0477952
LDL cholesterol	50	MR Egger	1.06159	1.062（0.831,1.293）	5.7538e-12	1.035e-10	0.00618908	0.0550453	13	1.53632e-18	2.772e-17	8.75233e-108	6.57124e-118
	50	Weighted median	0.917993	0.918（0.811,1.025）	5.2333e-64	9.414e-63
	50	IVW	0.890066	0.890（0.761,1.019）	9.4098e-42	1.6938e-40
	50	Simple mode	1.10241	1.102（0.881,1.323）	3.39322e-13
	50	Weighted mode	1.10908	1.109（1.031,1.187）	3.30693e-32
HDL cholesterol	51	MR Egger	-0.285731	-0.286（-0.541,-0.031）	0.0328824	0.2196	0.00678153	0.143861	28	4.79346e-09	4.311e-08	3.04737e-163	3.04102e-171
	51	Weighted median	-0.231117	-0.231（-0.294,-0.168）	8.11129e-13	7.299e-12
	51	IVW	-0.448132	-0.448（-0.588,-0.308）	3.50638e-10	3.159e-09
	51	Simple mode	-0.170535	-0.171（-0.262,-0.080）	0.00037443
	51	Weighted mode	-0.186139	-0.186（-0.236,-0.136）	5.5524e-10
Coffee intake	58	MR Egger	9.22125e-05	0.000（-0.028,0.028）	0.994872	0.995	0.000754744	0.168511	2	0.183091	0.366	3.41354e-07	1.47587e-07
	58	Weighted median	-0.00351663	-0.004（-0.021,0.014）	0.686486	0.726353
	58	IVW	-0.0141762	-0.014（-0.029,0.001）	0.0674659	0.15075
	58	Simple mode	0.000620226	0.001（-0.032,0.033）	0.97034
	58	Weighted mode	-0.00060184	-0.001（-0.018,0.017）	0.94689
Alcohol consumption	55	MR Egger	0.0164385	0.016（0.000,0.033）	0.0610898	0.2196	0.000703776	0.0301045	0	0.563138	0.6756	0.164428	0.0839174
	55	Weighted median	0.00604656	0.006（-0.009,0.021）	0.421273	0.582923
	55	IVW	0.0035246	0.004（-0.007,0.014）	0.510245	0.612
	55	Simple mode	-0.00140878	-0.001（-0.027,0.024）	0.913778
	55	Weighted mode	0.00904547	0.009（-0.006,0.024）	0.242286
Alcohol intake frequency	58	MR Egger	-0.0476341	-0.048（-0.103,0.008）	0.0952435	0.285	0.00152906	0.0176147	3	0.375727	0.564	5.98181e-10	6.24236e-12
	58	Weighted median	-0.0130271	-0.013（-0.048,0.022）	0.460455	0.591429
	58	IVW	0.00596481	0.006（-0.025,0.037）	0.703676	0.745412
	58	Simple mode	-0.0391138	-0.039（-0.113,0.035）	0.306275
	58	Weighted mode	-0.0391138	-0.039（-0.087,0.009）	0.116281
Cigarettes smoked per day	55	MR Egger	0.00446692	0.004（-0.083,0.092）	0.920224	0.995	0.0024192	0.540297	1	0.791879	0.792	0.000157804	0.000185034
	55	Weighted median	0.0270889	0.027（-0.034,0.088）	0.386188	0.579
	55	IVW	0.0172852	0.017（-0.029,0.064）	0.466962	0.600429
	55	Simple mode	0.0939834	0.094（-0.047,0.235）	0.196957
	55	Weighted mode	0.057897	0.058（-0.038,0.154）	0.242525
Sedentary behavior	58	MR Egger	-0.0196368	-0.020（-0.046,0.007）	0.148379	0.296	0.000692982	0.152184	0	0.674408	0.713647	3.14977e-05	1.55128e-05
	58	Weighted median	0.00551251	0.006（-0.013,0.024）	0.557305	0.635625
	58	IVW	-0.00561589	-0.006（-0.020,0.009）	0.441092	0.600429
	58	Simple mode	0.021996	0.022（-0.025,0.069）	0.364333
	58	Weighted mode	0.0198743	0.020（-0.008,0.048）	0.173449
Depression	56	MR Egger	0.998005	0.998（0.895-1.113）	0.971457	0.995	0.00300225	0.614447	0	0.451478	0.601714	0.000625814	0.000764178
	56	Weighted median	0.921572	0.922（0.851-0.998）	0.0445487	0.135
	56	IVW	0.975594	0.976（0.915-1.040）	0.44824	0.600429
	56	Simple mode	1.01013	1.010（0.852-1.197）	0.90797
	56	Weighted mode	0.921357	0.921（0.848-1.000）	0.0564769
Insomnia	56	MR Egger	0.865779	0.866（0.679-1.104）	0.250319	0.409091	0.00670087	0.00713971	0	0.0580833	0.174	0.864434	0.643501
	56	Weighted median	0.934756	0.935（0.743-1.176）	0.564628	0.635625
	56	IVW	1.14554	1.146（0.992-1.322）	0.0634105	0.15075
	56	Simple mode	1.83327	1.833（1.115-3.013）	0.0202426
	56	Weighted mode	0.953527	0.954（0.744-1.221）	0.707839
Sleep apnea	56	MR Egger	1.0556	1.056（0.943-1.182）	0.352604	0.5295	0.00311377	0.0877664	1	0.603757	0.6795	0.000408225	0.000153374
	56	Weighted median	1.0002	1.000（0.927-1.079）	0.99581	0.996
	56	IVW	0.973398	0.973（0.910-1.042）	0.436174	0.600429
	56	Simple mode	1.00129	1.001（0.875-1.146）	0.985162
	56	Weighted mode	0.990061	0.990（0.918-1.068）	0.797326
Association of genetic predisposition to CMD risk factors with the ApoB/ApoA1 ratio							heterogeneity		MR-PRESSO (outlier-correction)			MR-Egger-Intercept
Exposures（CMD risk factors）	SNP		β	95%CI	P	P_FDR	Intercept(SE)	P value	No. of outlier	P value	P_FDR	MR Egger	IVW
HbA1c	11	MR Egger	0.304365	0.304（0.047,0.561）	0.0453792	0.2025	0.00508282	0.362758	1	0.00708826	0.01575	0.0311006	0.0269962
	11	Weighted median	0.142365	0.142（0.032,0.253）	0.0116992	0.024
	11	IVW	0.190942	0.191（0.081,0.301）	0.00069145	0.00177686
	11	Simple mode	0.143565	0.144（-0.020,0.307）	0.0933108
	11	Weighted mode	0.139583	0.140（0.017,0.262）	0.0492081
Fasting glucose	30	MR Egger	0.0805769	0.081（-0.148,0.309）	0.494594	0.636429	0.003167	0.324668	2	0.781404	0.826941	5.32993e-07	3.46032e-07
	30	Weighted median	0.0462146	0.046（-0.054,0.147）	0.364426	0.4095
	30	IVW	-0.0221616	-0.022（-0.130,0.086）	0.688431	0.884571
	30	Simple mode	-0.0736726	-0.074（-0.330,0.183）	0.571187
	30	Weighted mode	0.0518027	0.052（-0.055,0.159）	0.359373
Fasting insulin	38	MR Egger	0.226432	0.226（-0.406,0.859）	0.48757	0.636429	0.00539607	0.385238	6	3.15784e-06	1.1376e-05	6.78091e-23	2.95742e-23
	38	Weighted median	0.380686	0.381（0.223,0.539）	4.44859e-06	2.0025e-05
	38	IVW	0.493878	0.494（0.283,0.705）	4.40702e-06	1.9845e-05
	38	Simple mode	0.372036	0.372（0.049,0.695）	0.0270212
	38	Weighted mode	0.42261	0.423（0.160,0.685）	0.00343495
Overweight	14	MR Egger	-0.0487074	-0.049（-0.220,0.123）	0.588069	0.7056	0.0071693	0.597065	1	0.431793	0.555429	0.000494689	0.000658798
	14	Weighted median	-0.027961	-0.028（-0.072,0.016）	0.229141	0.316286
	14	IVW	-0.00329167	-0.003（-0.052,0.046）	0.895513	0.948706
	14	Simple mode	-0.0201156	-0.020（-0.120,0.080）	0.677419
	14	Weighted mode	-0.0357137	-0.036（-0.088,0.017）	0.216324
Body mass index	147	MR Egger	0.115811	0.116（-0.042,0.273）	0.152073	0.390857	0.00177575	0.549485	4	0.0719781	0.117818	8.52137e-19	1.02966e-18
	147	Weighted median	0.0569704	0.057（-0.001,0.115）	0.0522365	0.0936
	147	IVW	0.0702998	0.070（0.018,0.123）	0.0084111	0.016
	147	Simple mode	0.10205	0.102（-0.083,0.287）	0.256594
	147	Weighted mode	0.0754285	0.075（-0.086,0.237）	0.355532
Waist circumference	41	MR Egger	-0.116918	-0.117（-0.416,0.182）	0.448213	0.636429	0.00409846	0.163666	3	0.0108575	0.0198	1.0356e-07	3.0326e-08
	41	Weighted median	0.132766	0.133（0.052,0.214）	0.00139314	0.00257143
	41	IVW	0.090928	0.091（0.005,0.176）	0.0369989	0.0555
	41	Simple mode	0.174785	0.175（0.010,0.340）	0.0342369
	41	Weighted mode	0.160409	0.160（-0.024,0.345）	0.0961939
Hip circumference	52	MR Egger	-0.0752064	-0.075（-0.276,0.126）	0.466362	0.636429	0.00307695	0.409959	2	0.405367	0.555429	1.07327e-08	1.00368e-08
	52	Weighted median	-0.00421763	-0.004（-0.076,0.067）	0.905038	0.915
	52	IVW	0.00514338	0.005（-0.061,0.071）	0.878931	0.948706
	52	Simple mode	0.0466256	0.047（-0.145,0.238）	0.636134
	52	Weighted mode	-0.0463277	-0.046（-0.157,0.065）	0.417441
Waist-to-hip ratio	237	MR Egger	0.21916	0.219（0.009,0.429）	0.0422368	0.2025	0.00220148	0.654955	10	9.9137e-15	5.946e-14	1.17305e-266	1.63033e-266
	237	Weighted median	0.208693	0.209（0.154,0.263）	9.11918e-13	5.472e-12
	237	IVW	0.175235	0.175（0.090,0.260）	5.13493e-05	0.00018468
	237	Simple mode	0.230569	0.231（0.082,0.379）	0.00324037
	237	Weighted mode	0.230569	0.231（0.138,0.323）	3.36391e-06
LDL cholesterol	44	MR Egger	0.873278	0.873（0.716,1.030）	8.33247e-14	1.4994e-12	0.00650185	0.136441	10	3.16373e-25	2.844e-24	1.49744e-227	7.71787e-241
	44	Weighted median	0.829381	0.829（0.776,0.882）	7.99803e-229	1.44e-227
	44	IVW	0.782753	0.783（0.676,0.889）	7.5003e-47	1.35e-45
	44	Simple mode	0.660302	0.660（0.530,0.790）	9.32748e-13
	44	Weighted mode	0.852995	0.853（0.815,0.891）	1.0992e-38
HDL cholesterol	68	MR Egger	-0.692876	-0.693（-0.878,-0.508）	4.0177e-10	3.618e-09	0.00583896	0.0739527	14	8.96066e-29	1.6128e-27	2.05722e-260	5.44627e-260
	68	Weighted median	-0.453742	-0.454（-0.509,-0.398）	2.20397e-58	1.98e-57
	68	IVW	-0.55106	-0.551（-0.657,-0.445）	1.62302e-24	1.458e-23
	68	Simple mode	-0.391282	-0.391（-0.509,-0.274）	2.81052e-08
	68	Weighted mode	-0.575848	-0.576（-0.623,-0.529）	5.4268e-36
Coffee intake	40	MR Egger	0.251588	0.252（-0.051,0.554）	0.111274	0.333	0.00251403	0.977591	3	0.000116447	0.000298286	1.61003e-07	2.68542e-07
	40	Weighted median	0.248234	0.248（0.109,0.388）	0.000320541	0.0011556
	40	IVW	0.247807	0.248（0.099,0.396）	0.00107468	0.0024075
	40	Simple mode	0.268422	0.268（-0.031,0.568）	0.0999829
	40	Weighted mode	0.260988	0.261（0.110,0.412）	0.000478752
Alcohol consumption	44	MR Egger	-0.35952	-0.360（-0.901,0.182）	0.200483	0.45	0.00441289	0.617233	1	1.62674e-05	4.89e-05	0.00953043	0.0114319
	44	Weighted median	-0.24095	-0.241（-0.383,-0.099）	0.00160536	0.0045
	44	IVW	-0.224004	-0.224（-0.346,-0.102）	0.000337296	0.001011
	44	Simple mode	-0.257467	-0.257（-0.475,-0.040）	0.0331511
	44	Weighted mode	-0.246261	-0.246（-0.417,-0.075）	0.00978181
Alcohol intake frequency	96	MR Egger	0.0521884	0.052（-0.069,0.174）	0.401311	0.636429	0.00157395	0.0694797	3	4.97529e-10	2.241e-09	6.85068e-10	1.35595e-10
	96	Weighted median	0.110226	0.110（0.044,0.177）	0.000874647	0.00257143
	96	IVW	0.153968	0.154（0.099,0.209）	3.41769e-08	2.052e-07
	96	Simple mode	0.0981506	0.098（-0.061,0.257）	0.271654
	96	Weighted mode	0.058801	0.059（-0.023,0.141）	0.14896
Cigarettes smoked per day	22	MR Egger	0.0810826	0.081（-0.006,0.168）	0.0834417	0.2988	0.00291351	0.523745	1	0.198008	0.297	5.80437e-05	6.77415e-05
	22	Weighted median	0.0333355	0.033（-0.012,0.078）	0.156781	0.2355
	22	IVW	0.0573643	0.057（0.008,0.106）	0.0219541	0.036
	22	Simple mode	-0.0231993	-0.023（-0.166,0.120）	0.759026
	22	Weighted mode	0.0249766	0.025（-0.029,0.079）	0.382869
Sedentary behavior	112	MR Egger	-0.00552799	-0.006（-0.522,0.511）	0.983289	0.983	0.00305802	0.53958	4	0.00944627	0.0189	6.15749e-15	7.3505e-15
	112	Weighted median	0.0754292	0.075（-0.044,0.195）	0.246108	0.316286
	112	IVW	0.152445	0.152（0.038,0.267）	0.00914551	0.0162
	112	Simple mode	-0.0570439	-0.057（-0.380,0.266）	0.715626
	112	Weighted mode	-0.0250572	-0.025（-0.313,0.263）	0.864042
Depression	13	MR Egger	-0.0703947	-0.070（-0.663,0.523）	0.820321	0.868235	0.0152025	0.800855	0	0.594446	0.66825	0.074935	0.103843
	13	Weighted median	0.0517256	0.052（-0.021,0.124）	0.140862	0.230727
	13	IVW	0.00733151	0.007（-0.055,0.070）	0.818227	0.948706
	13	Simple mode	0.0715109	0.072（-0.042,0.185）	0.262962
	13	Weighted mode	0.0686456	0.069（-0.042,0.180）	0.256855
Insomnia	16	MR Egger	0.00671021	0.007（-0.025,0.039）	0.688143	0.774	0.00396541	0.671369	0	0.987317	0.987	0.290002	0.342565
1X10-5	16	Weighted median	0.0119618	0.012（-0.011,0.035）	0.296346	0.3552
	16	IVW	0.0126732	0.013（-0.004,0.030）	0.141992	0.196615
	16	Simple mode	0.0158449	0.016（-0.019,0.051）	0.344857
	16	Weighted mode	0.0116093	0.012（-0.016,0.039）	0.426391
Sleep apnea	17	MR Egger	-0.0977571	-0.098（-0.273,0.077）	0.291284	0.582	0.00520812	0.276599	0	0.513251	0.6156	0.803833	0.7761
	17	Weighted median	0.00322228	0.003（-0.059,0.066）	0.915182	0.915
	17	IVW	-0.001	-0.001（-0.044,0.044）	0.997844	0.998
	17	Simple mode	0.0152552	0.015（-0.084,0.114）	0.753283
	17	Weighted mode	0.0111721	0.011（-0.084,0.106）	0.807427

## Sheet: Table S6
Table S6 Causal effect of central obesity indicators on the ApoB/ApoA1 ratio from multivariable MR Analysis
	Beta	Se	β（95%CI）	P-value
Waist circumference (adjusted for hip circumference,waist to hip ratio)	0.101228	0.165113	0.101（-0.222,0.425）	0.539819
Hip circumference (adjusted for waist circumference,waist to hip ratio)	-0.0373223	0.156741	-0.037（-0.345,0.270）	0.811792
Waist to hip ratio (adjusted for hip circumference,waist to hip ratio)	0.179732	0.0758193	0.180（0.031,0.328）	0.0177628

## Sheet: Table S7
Table S7 Causal effect of the ApoB/ApoA1 ratio on CMD from multivariable MR Analysis
	Beta	Se	OR（95%CI）	P-value	PFDR-value
Heart failure	0.178132	0.0867717	1.195（1.008-1.417）	0.0400845	0.087
Atrial fibrillation and flutter	0.0893646	0.114953	1.093（0.873-1.370）	0.436921	0.613
Ischemic heart disease	0.242073	0.103847	1.274（1.039-1.561）	0.019751	0.066
Coronary atherosclerosis	0.303433	0.123385	1.355（1.064- 1.725）	0.0139236	0.056
Angina pectoris	0.291392	0.114282	1.338（1.070-1.674）	0.0107795	0.053
Unstable angina pectoris	0.389839	0.152508	1.477（1.095-1.991）	0.0105828	0.053
Myocardial infarction	0.472037	0.137923	1.603（1.223-2.101）	0.000620572	0.015
Major coronary heart disease event	0.365726	0.121121	1.442（1.137-1.828）	0.00253175	0.036
Aortic aneurysm	0.368515	0.173685	1.446（1.028-2.032）	0.0338594	0.082
Abdominal aortic aneurysm	0.702142	0.253882	2.018（1.227-3.319）	0.00568145	0.048
Hypertension	0.176455	0.105263	1.193（0.971-1.466）	0.0936738	0.174
Non-rheumatic valve diseases	0.0350258	0.109422	1.036（0.836-1.283）	0.748893	0.817
Peripheral artery disease	0.307095	0.166077	1.359（0.982-1.883）	0.0644421	0.128
Pulmonary embolism	-0.0437653	0.128383	0.957（0.744-1.231）	0.733182	0.817
Cardiomyopathy	-0.138312	0.131962	0.871（0.672-1.128）	0.294585	0.472
Intracerebral hemmorrhage	-0.0810139	0.183491	0.922（0.644-1.321）	0.65884	0.791
Subarachnoid hemmorrhage	0.143659	0.194634	1.154（0.788-1.691）	0.460456	0.613
Ischemic stroke	0.130048	0.10148	1.139（0.933-1.390）	0.200011	0.343
Transient ischemic attack	0.0219709	0.104376	1.022（0.833-1.254）	0.83328	0.869
DVT of lower extremities	-0.130909	0.196548	0.877（0.597-1.290）	0.505384	0.638
Type 2 diabetes	0.376346	0.163978	1.457（1.056-2.009）	0.0217272	0.066
Obesity	0.090768	0.1153	1.095（0.874-1.373）	0.431145	0.613
Nonalcoholic fatty liver disease	-0.0221767	0.388948	0.978（0.456-2.096）	0.954531	0.955
Chronic kidney disease	0.296915	0.136568	1.346（1.030-1.759）	0.0296962	0.08

## Sheet: Table S8
Table S8 Association of genetic predisposition to the CMD risk factors and CMD in different MR methods.
HbA1c							MR-Egger-Intercept		MR-PRESSO (outlier-correction)		heterogeneity
OUTCOMES（CMD ）	SNP		Beta	Se	OR 95%CI	P	Intercept(SE)	P value	No. of outlier	P value	MR Egger	IVW
Heart failure	11	MR Egger	0.142019	0.27304	1.153（0.675-1.968）	0.615517	0.00956146	0.49686	0	0.569194	0.975807	0.976971
	11	Weighted median	-0.0524465	0.138882	0.949（0.723-1.246）	0.705703
	11	IVW	-0.0356719	0.10754	0.965（0.782-1.191）	0.74011
	11	Simple mode	-0.167495	0.2055	0.846（0.565-1.265）	0.43402
	11	Weighted mode	-0.0716017	0.180984	0.931（0.653-1.327）	0.70069
Atrial fibrillation and flutter	11	MR Egger	-0.0966483	0.388633	0.908（0.424-1.945）	0.809184	0.0136169	0.532552	0	0.384524	0.0459375	0.0551944
	11	Weighted median	0.283405	0.148313	1.328（0.993-1.776）	0.0560228
	11	IVW	0.135168	0.148631	1.145（0.855-1.532）	0.363129
	11	Simple mode	0.24753	0.206053	1.281（0.855-1.918）	0.257318
	11	Weighted mode	0.27	0.173856	1.310（0.932-1.842）	0.151471
Ischemic heart disease	11	MR Egger	0.348019	0.204107	1.146（0.949-2.113）	0.122372	0.00714282	0.794045	0	0.00300238	0.428378	0.516049
	11	Weighted median	0.283329	0.108811	1.328（1.073-1.643）	0.0092182
	11	IVW	0.297552	0.0798481	1.347（1.151-1.575）	0.000194177
	11	Simple mode	0.231918	0.177042	1.261（0.891-1.784）	0.219503
	11	Weighted mode	0.263515	0.149069	1.301（0.972-1.743）	0.107545
Coronary atherosclerosis	11	MR Egger	0.454999	0.318069	1.576（0.845-2.940）	0.186361	0.0111266	0.887445	0	0.00599298	0.0454708	0.0689213
	11	Weighted median	0.362609	0.132513	1.437（1.108-1.863）	0.0062116
	11	IVW	0.412416	0.118756	1.510（1.197-1.906）	0.000515063
	11	Simple mode	0.353327	0.228531	1.424（0.910-2.228）	0.153122
	11	Weighted mode	0.359199	0.164897	1.432（1.037-1.979）	0.0543995
Angina pectoris	11	MR Egger	0.338747	0.259923	1.403（0.843-2.335）	0.224838	0.00909359	0.86188	0	0.00182454	0.547115	0.638228
	11	Weighted median	0.453116	0.134313	1.573（1.209-2.047）	0.000741982
	11	IVW	0.381537	0.102146	1.465（1.199-1.789）	0.000187547
	11	Simple mode	0.29523	0.231078	1.343（0.854-2.113）	0.230246
	11	Weighted mode	0.437046	0.165604	1.548（1.119-2.142）	0.0247723
Unstable angina pectoris	11	MR Egger	0.586364	0.388694	1.797（0.839-3.851）	0.165689	0.0135835	0.649726	0	0.0116344	0.562758	0.634794
	11	Weighted median	0.558383	0.19509	1.748（1.192-2.562）	0.00420732
	11	IVW	0.418415	0.15245	1.520（1.127-2.049）	0.00605851
	11	Simple mode	0.563978	0.281919	1.758（1.011-3.054）	0.0733271
	11	Weighted mode	0.595561	0.245452	1.814（1.121-2.935）	0.0356704
Myocardial infarction	11	MR Egger	0.355311	0.351199	1.427（0.717-2.840）	0.338102	0.0123009	0.618397	0	0.186596	0.210485	0.258763
	11	Weighted median	0.23861	0.164054	1.269（0.920-1.751）	0.14582
	11	IVW	0.188788	0.133138	1.208（0.930-1.568）	0.156195
	11	Simple mode	0.327535	0.300649	1.388（0.770-2.501）	0.301521
	11	Weighted mode	0.240421	0.230117	1.272（0.810-1.997）	0.320725
Major coronary heart disease event	11	MR Egger	0.423725	0.327973	1.528（0.803-2.905）	0.228562	0.0114748	0.537427	0	0.0953909	0.0361551	0.0437645
	11	Weighted median	0.323704	0.131315	1.382（1.069-1.788）	0.0136978
	11	IVW	0.230398	0.125126	1.259（0.985-1.609）	0.0655735
	11	Simple mode	0.221372	0.195162	1.248（0.851-1.829）	0.283129
	11	Weighted mode	0.278013	0.154139	1.321（0.976-1.786）	0.101448
aortic aneurysm	11	MR Egger	0.579093	0.487391	1.784（0.686-4.638）	0.265182	0.0170848	0.295194	0	0.662343	0.574415	0.547352
	11	Weighted median	0.256155	0.266963	1.292（0.766-2.180）	0.3373
	11	IVW	0.0814346	0.192494	1.085（0.744-1.582）	0.672259
	11	Simple mode	0.617882	0.490617	1.855（0.709-4.852）	0.236488
	11	Weighted mode	0.458153	0.359372	1.581（0.782-3.198）	0.231179
Abdominal aortic aneurysm (AAA)	11	MR Egger	1.226	0.699303	3.408（0.865-13.418）	0.113476	0.0245183	0.201175	0	0.196212	0.740038	0.638541
	11	Weighted median	0.50514	0.366111	1.657（0.809-3.396）	0.167664
	11	IVW	0.340046	0.27625	1.405（0.818-2.415）	0.218346
	11	Simple mode	0.605531	0.544586	1.832（0.630-5.328）	0.292193
	11	Weighted mode	0.568855	0.447958	1.766（0.734-4.250）	0.232879
Hypertension	11	MR Egger	-0.0521752	0.377003	0.949（0.453-1.987）	0.892976	0.0132009	0.931617	3	0.166742	4.2189e-07	9.963e-07
	11	Weighted median	0.0677361	0.110741	1.070（0.861-1.329）	0.540763
	11	IVW	-0.0215913	0.140788	0.979（0.743-1.290）	0.878114
	11	Simple mode	-0.00992237	0.184232	0.990（0.690-1.421）	0.958109
	11	Weighted mode	0.19209	0.152321	1.212（0.899-1.633）	0.235903
Non-rheumatic valve diseases	11	MR Egger	0.338657	0.307331	1.403（0.768-2.563）	0.299086	0.0107592	0.55902	0	0.144707	0.60921	0.664304
	11	Weighted median	0.232495	0.164923	1.262（0.913-1.743）	0.158622
	11	IVW	0.16724	0.120965	1.182（0.933-1.498）	0.166803
	11	Simple mode	0.442383	0.265486	1.556（0.925-2.619）	0.126619
	11	Weighted mode	0.345061	0.216771	1.142（0.923-2.160）	0.14251
Peripheral artery disease	11	MR Egger	-0.0361031	0.395774	0.965（0.444-2.095）	0.929315	0.0138436	0.555354	0	0.243525	0.429729	0.489007
	11	Weighted median	0.212323	0.209307	1.237（0.820-1.864）	0.310387
	11	IVW	0.18678	0.154947	1.205（0.890-1.633）	0.228034
	11	Simple mode	0.229583	0.311999	1.258（0.683-2.319）	0.478729
	11	Weighted mode	0.208441	0.252387	1.232（0.751-2.020）	0.428138
Pulmonary embolism	11	MR Egger	-0.0372099	0.521724	0.963（0.347-2.679）	0.944702	0.0182863	0.693592	0	0.441353	0.150483	0.195989
	11	Weighted median	0.110349	0.232923	1.117（0.707-1.763）	0.635675
	11	IVW	0.157881	0.196929	1.171（0.796-1.723）	0.422718
	11	Simple mode	0.277764	0.444373	1.132（0.553-3.154）	0.545924
	11	Weighted mode	0.147936	0.303314	1.159（0.640-2.101）	0.636256
Cardiomyopathy	11	MR Egger	-0.139336	0.541867	0.870（0.301-2.516）	0.802853	0.0189709	0.988359	0	0.467725	0.668759	0.753799
	11	Weighted median	-0.144345	0.300819	0.866（0.480-1.561）	0.63134
	11	IVW	-0.131864	0.213472	0.876（0.577-1.332）	0.536764
	11	Simple mode	-0.174398	0.4418	0.840（0.353-1.997）	0.701319
	11	Weighted mode	-0.139187	0.361476	0.870（0.428-1.767）	0.708263
Intracerebral hemmorrhage	11	MR Egger	0.100902	0.84501	1.106（0.211-5.796）	0.907574	0.0295548	0.928063	0	0.929118	0.117672	0.166411
	11	Weighted median	0.0709199	0.372833	1.073（0.517-2.229）	0.849138
	11	IVW	0.0287685	0.31537	1.029（0.555-1.910）	0.927317
	11	Simple mode	0.152326	0.692333	1.165（0.300-4.524）	0.830283
	11	Weighted mode	0.251445	0.523355	1.286（0.461-3.587）	0.641247
Subarachnoid hemmorrhage	11	MR Egger	0.328587	0.82681	1.389（0.275-7.023）	0.700322	0.0288236	0.712407	0	0.901931	0.227867	0.289268
	11	Weighted median	0.27308	0.400172	1.314（0.600-2.879）	0.494982
	11	IVW	0.0391695	0.30992	1.040（0.567-1.909）	0.899426
	11	Simple mode	0.289676	0.809771	1.336（0.273-6.533）	0.727984
	11	Weighted mode	0.509205	0.512704	1.664（0.609-4.545）	0.344048
Ischemic stroke	11	MR Egger	-0.233146	0.258368	0.792（0.477-1.314）	0.390366	0.00983922	0.802362	0	0.131979	0.311143	0.390921
	11	Weighted median	-0.171195	0.140628	0.843（0.640-1.110）	0.223468
	11	IVW	-0.172969	0.10545	0.841（0.684-1.034）	0.100944
	11	Simple mode	-0.130964	0.215547	0.877（0.575-1.338）	0.557006
	11	Weighted mode	-0.168089	0.175447	0.845（0.599- 1.192）	0.360619
Transient ischemic attack	11	MR Egger	-0.448934	0.396564	0.638（0.293-1.389）	0.286869	0.013863	0.18327	0	0.649401	0.119802	0.0675518
	11	Weighted median	-0.0985585	0.167292	0.906（0.653-1.258）	0.555767
	11	IVW	0.0768301	0.163956	1.080（0.783-1.489）	0.639353
	11	Simple mode	0.0985293	0.289287	1.104（0.626-1.946）	0.740456
	11	Weighted mode	-0.138509	0.184584	0.871（0.606-1.250）	0.470311
DVT of lower extremities	11	MR Egger	-0.669066	0.591098	0.512（0.161-1.631）	0.286931	0.0207026	0.65059	0	0.0933359	0.054996	0.0737885
	11	Weighted median	-0.618912	0.241491	0.539（0.335-0.865）	0.010381
	11	IVW	-0.414534	0.223515	0.661（0.426-1.024）	0.0636511
	11	Simple mode	-0.955045	0.362906	0.385（0.190-0.784）	0.0250905
	11	Weighted mode	-0.720626	0.304877	0.486（0.268-0.884）	0.0397045
T2DM	11	MR Egger	0.174422	0.654602	1.191（0.330-4.295）	0.795893	0.0228838	0.395567	5	0.00277612	1.68245e-17	9.8178e-19
	11	Weighted median	0.610396	0.118909	1.841（1.458-2.324）	2.84693e-07
	11	IVW	0.711677	0.253905	2.037（1.239-3.351）	0.00506403
	11	Simple mode	0.451426	0.223128	1.571（1.014-2.432）	0.0706054
	11	Weighted mode	0.554037	0.12926	1.740（1.351-2.242）	0.00159566
Obesity	11	MR Egger	0.308212	0.288019	1.361（0.774-2.393）	0.312428	0.0100891	0.425687	0	0.319207	0.8596	0.863164
	11	Weighted median	0.0805309	0.152151	1.834（0.804-1.460）	0.59661
	11	IVW	0.0873169	0.113392	1.091（0.874-1.363）	0.441275
	11	Simple mode	-0.123305	0.265046	0.884（0.526-1.486）	0.651738
	11	Weighted mode	0.339524	0.223422	1.404（0.906-2.176）	0.159563
NAFLD	11	MR Egger	0.676243	0.852292	1.966（0.370-10.451）	0.447934	0.0298887	0.426978	0	0.92589	0.816155	0.823899
	11	Weighted median	0.427342	0.462145	1.533（0.620-3.793）	0.355125
	11	IVW	0.0246054	0.335925	1.025（0.531-1.980）	0.94161
	11	Simple mode	0.358227	0.701528	1.431（0.362-5.659）	0.620687
	11	Weighted mode	0.534201	0.556973	1.706（0.573-5.083）	0.360116
CKD	11	MR Egger	-0.635527	0.48968	0.530（0.203-1.383）	0.226616	0.0171884	0.161052	0	0.807658	0.248697	0.156941
	11	Weighted median	-0.0473304	0.249143	0.954（0.585-1.554）	0.849331
	11	IVW	0.0514844	0.205949	1.053（0.703-1.576）	0.802598
	11	Simple mode	0.163856	0.437953	1.178（0.499-2.779）	0.71611
	11	Weighted mode	-0.038666	0.32576	0.962（0.508-1.822）	0.907868
Fasting insulin							MR-Egger-Intercept		MR-PRESSO (outlier-correction)		heterogeneity
OUTCOMES（CMD ）	SNP		Beta	Se	OR 95%CI	P	Intercept(SE)	P value	No. of outlier	P value	MR Egger	IVW
Heart failure	34	MR Egger	-0.360718	0.459238	0.697（0.283-1.715）	0.437955	0.00755668	0.551759	0	0.44989	0.0225377	0.0261594
	34	Weighted median	-0.200671	0.183368	0.818（0.571-1.172）	0.273796
	34	IVW	-0.0992277	0.146532	0.906（0.679-1.207）	0.498296
	34	Simple mode	-0.265583	0.429185	0.767（0.331-1.778）	0.540291
	34	Weighted mode	-0.288477	0.411199	0.749（0.335-1.678）	0.487878
Atrial fibrillation and flutter	34	MR Egger	0.356849	0.600055	1.429（0.441-4.632）	0.556231	0.00987712	0.472045	2	0.82917	4.44355e-06	4.74881e-06
	34	Weighted median	0.0539967	0.198786	1.055（0.715-1.558）	0.785905
	34	IVW	-0.0564905	0.192257	0.945（0.648-1.378）	0.76889
	34	Simple mode	-0.0771002	0.40199	0.926（0.421-2.036）	0.849077
	34	Weighted mode	-0.0771002	0.33879	0.926（0.477-1.798）	0.82138
Ischemic heart disease	34	MR Egger	0.39238	0.574211	1.481（0.480-4.562）	0.499312	0.00945294	0.924089	4	4.76792e-05	7.19161e-16	1.51745e-15
	34	Weighted median	0.64339	0.16877	1.903（1.367-2.649）	0.000137722
	34	IVW	0.444577	0.182473	1.560（1.091-2.230）	0.0148344
	34	Simple mode	1.12449	0.344598	3.079（1.567-6.049）	0.00256548
	34	Weighted mode	1.04599	0.317804	2.846（1.527-5.306）	0.00238044
Coronary atherosclerosis	34	MR Egger	0.308863	0.632646	1.362（0.394-4.706）	0.628731	0.0104114	0.698936	3	3.2586e-05	1.64108e-14	2.67109e-14
	34	Weighted median	0.637011	0.185725	1.891（1.314-2.721）	0.000603874
	34	IVW	0.542583	0.201237	1.720（1.160-2.552）	0.00701259
	34	Simple mode	0.989436	0.39335	2.690（1.244-5.815）	0.0169376
	34	Weighted mode	0.953608	0.433719	2.595（1.109-6.072）	0.0350193
Angina pectoris	34	MR Egger	0.185241	0.725822	1.204（0.290-4.992）	0.80019	0.0119486	0.562736	4	0.000824443	2.82962e-15	3.35501e-15
	34	Weighted median	0.761378	0.212259	2.141（1.412-3.246）	0.000334469
	34	IVW	0.587048	0.231847	1.799（1.142-2.833）	0.0113399
	34	Simple mode	1.04348	0.445385	2.839（1.186-6.797）	0.0253151
	34	Weighted mode	1.08339	0.470186	2.955（1.176-7.426）	0.027647
Unstable angina pectoris	34	MR Egger	-0.131483	0.918382	0.877（0.145-5.304）	0.887055	0.01511	0.392726	3	0.00130898	7.39067e-09	5.87877e-09
	34	Weighted median	0.874795	0.283927	2.398（1.375-4.184）	0.00206267
	34	IVW	0.621803	0.29465	1.862（1.045-3.318）	0.0348316
	34	Simple mode	1.05231	0.61172	2.864（0.864-9.500）	0.094753
	34	Weighted mode	1.20773	0.545716	3.346（1.148-9.751）	0.0339165
Myocardial infarction	34	MR Egger	1.10227	0.742642	3.011（ 0.702-12.908）	0.147525	0.0122249	0.565488	3	0.000302845	7.11501e-10	8.85852e-10
	34	Weighted median	0.665805	0.219284	1.946（1.266-2.991）	0.00239527
	34	IVW	0.694081	0.237299	2.002（1.257-3.187）	0.00344551
	34	Simple mode	0.583403	0.464623	1.792（0.721- 4.455）	0.218062
	34	Weighted mode	0.189502	0.407094	1.209（0.544-2.684）	0.644631
Major coronary heart disease event	34	MR Egger	0.316055	0.632946	1.372（0.397-4.743）	0.620956	0.0104193	0.554879	4	2.97487e-05	4.13003e-14	4.84516e-14
	34	Weighted median	0.68727	0.182437	1.988（1.391-2.843）	0.000165111
	34	IVW	0.673558	0.202229	1.961（1.319-2.915）	0.00086635
	34	Simple mode	0.396635	0.366168	1.487（0.726-3.048）	0.28657
	34	Weighted mode	0.416258	0.320201	1.516（0.810-2.840）	0.202612
aortic aneurysm	34	MR Egger	1.00852	0.952992	2.742（0.423-17.750）	0.297857	0.0157069	0.734148	1	0.00129406	0.000211539	0.000296616
	34	Weighted median	0.841251	0.318501	2.319（1.242-4.330）	0.00825922
	34	IVW	0.699615	0.304342	2.013（1.109-3.655）	0.0215173
	34	Simple mode	1.01738	0.611561	2.766（0.834-9.171）	0.105666
	34	Weighted mode	1.08225	0.477048	2.951（1.159-7.518）	0.0299573
Abdominal aortic aneurysm (AAA)	34	MR Egger	0.0999302	1.12371	1.105（0.122-9.998）	0.929693	0.0185287	0.28857	0	0.0019183	0.0519374	0.047266
	34	Weighted median	0.389351	0.475228	1.476（0.582-3.746）	0.412618
	34	IVW	1.24723	0.364954	3.481（1.702-7.117）	0.00063201
	34	Simple mode	2.41276	0.966575	11.165（1.679-74.236）	0.0177255
	34	Weighted mode	0.0343922	0.736424	1.035（0.244-4.383）	0.963032
Hypertension	34	MR Egger	0.00670322	0.552337	1.007（ 0.341-2.972）	0.990392	0.00909312	0.330038	7	3.59258e-06	7.24055e-26	1.40091e-26
	34	Weighted median	0.814746	0.139697	2.259（1.718-2.970）	5.46829e-09
	34	IVW	0.523788	0.178181	1.688（1.191-2.394）	0.00328588
	34	Simple mode	0.973821	0.195116	2.648（1.807-3.882）	1.89441e-05
	34	Weighted mode	0.986468	0.168009	2.682（1.929-3.728）	1.40823e-06
Non-rheumatic valve diseases	34	MR Egger	0.170012	0.646084	1.185（0.334-4.205）	0.794128	0.010633	0.534551	1	0.411202	9.89368e-06	1.1785e-05
	34	Weighted median	-0.0975027	0.214823	0.907（0.595-1.382）	0.649919
	34	IVW	-0.213973	0.206402	0.807（0.539-1.210）	0.299884
	34	Simple mode	-0.0358132	0.530356	0.965（0.341-2.728）	0.94657
	34	Weighted mode	0.172515	0.574498	1.188（0.385-3.664）	0.765841
Peripheral artery disease	35	MR Egger	0.446634	0.896015	1.563（0.270-9.051）	0.621462	0.0147831	0.676412	2	8.0263e-05	6.18834e-08	9.04423e-08
	35	Weighted median	1.04187	0.283665	2.835（1.626-4.942）	0.000239831
	35	IVW	0.804643	0.279476	2.236（1.293-3.867）	0.0039879
	35	Simple mode	1.42305	0.504229	4.150（1.545-11.149）	0.00791074
	35	Weighted mode	1.25688	0.409127	3.514（1.576-7.836）	0.00416638
Pulmonary embolism	34	MR Egger	1.43213	1.08391	4.188（0.500-35.043）	0.195784	0.0178462	0.121549	2	0.0366401	7.39519e-11	5.28561e-12
	34	Weighted median	-0.24053	0.331035	0.786（0.411-1.504）	0.467471
	34	IVW	-0.19993	0.357214	0.819（0.407-1.649）	0.575688
	34	Simple mode	-1.34492	0.738293	0.261（0.061-1.108）	0.0775811
	34	Weighted mode	-1.34492	0.699075	0.261（0.066-1.026）	0.0630328
Cardiomyopathy	34	MR Egger	-0.646231	0.850462	0.524（0.099-2.775）	0.452901	0.0139938	0.377155	0	0.581807	0.0849569	0.0862521
	34	Weighted median	-0.178929	0.344442	0.836（0.426-1.642）	0.603429
	34	IVW	0.0748862	0.272991	1.078（0.631-1.840）	0.783841
	34	Simple mode	-0.848082	0.703487	0.428（0.108-1.700）	0.236568
	34	Weighted mode	-0.329272	0.603157	0.719（0.221-2.346）	0.588797
Intracerebral hemmorrhage	34	MR Egger	-0.99872	0.962882	0.368（0.056-2.431）	0.307408	0.0158467	0.549746	0	0.212166	0.274704	0.300313
	34	Weighted median	-0.724141	0.428454	0.485（0.209-1.123）	0.091004
	34	IVW	-0.447692	0.307399	0.639（0.350-1.167）	0.145286
	34	Simple mode	-1.12443	0.834254	0.325（0.063-1.666）	0.186895
	34	Weighted mode	-1.12443	0.729309	0.325（0.078-1.357）	0.132665
Subarachnoid hemmorrhage	34	MR Egger	-0.0954437	1.08409	0.909（0.109-7.609）	0.930393	0.0178317	0.505652	0	0.118802	0.147289	0.161391
	34	Weighted median	0.466372	0.470883	1.594（0.633-4.012）	0.321969
	34	IVW	0.595545	0.345958	1.814（0.921-3.574）	0.0851716
	34	Simple mode	0.175313	0.934447	1.192（0.191-7.440）	0.85233
	34	Weighted mode	0.0836778	0.905725	1.087（0.184-6.417）	0.926949
Ischemic stroke	38	MR Egger	0.14939	0.486207	1.161（0.448-3.011）	0.760419	0.00798911	0.878842	1	0.0725023	2.03406e-05	3.09856e-05
	38	Weighted median	0.111368	0.162489	1.118（0.813-1.537）	0.493097
	38	IVW	0.220203	0.151726	1.246（0.926-1.678）	0.146692
	38	Simple mode	0.661427	0.359543	1.938（0.958-3.920）	0.0738562
	38	Weighted mode	-0.0144984	0.22152	0.986（0.638-1.521）	0.948168
Transient ischemic attack	34	MR Egger	-0.449166	0.448677	0.638（0.265-1.538）	0.324294	0.00738411	0.168949	0	0.378589	0.301179	0.257749
	34	Weighted median	-0.0666393	0.200573	0.936（0.631-1.386）	0.739705
	34	IVW	0.148608	0.146737	1.160（0.870-1.547）	0.311179
	34	Simple mode	-0.160362	0.412178	0.852（0.380-1.911）	0.699731
	34	Weighted mode	-0.264683	0.339645	0.767（0.394-1.493）	0.441359
DVT of lower extremities	34	MR Egger	1.22369	1.27715	3.400（0.278-41.550）	0.345176	0.0210304	0.296022	2	0.0437439	1.21183e-17	3.09532e-18
	34	Weighted median	-0.568866	0.296901	0.566（0.316-1.013）	0.0553638
	34	IVW	-0.0607619	0.41228	0.941（0.419-2.111）	0.882832
	34	Simple mode	-0.507298	0.501584	0.602（0.225-1.609）	0.319188
	34	Weighted mode	-0.507298	0.379031	0.602（0.286-1.266）	0.189913
T2DM	34	MR Egger	2.95529	1.75526	19.207（0.616-599.198）	0.101976	0.0288574	0.362595	13	3.24695e-08	3.55568e-278	2.19371e-285
	34	Weighted median	1.47015	0.214264	4.350（2.858-6.620）	6.81907e-12
	34	IVW	1.42054	0.564268	4.139（1.370-12.510）	0.0118194
	34	Simple mode	1.6797	0.598974	5.364（1.658-17.352）	0.00838492
	34	Weighted mode	0.830397	0.974909	2.294（0.339-15.506）	0.400482
Obesity	34	MR Egger	-0.859763	0.602471	0.423（0.130-1.379）	0.163247	0.00992088	0.879945	3	1.0747e-05	1.18431e-05	1.8624e-05
	34	Weighted median	-0.877586	0.21415	0.416（0.273-0.633）	4.1675e-05
	34	IVW	-0.772939	0.191437	0.462（0.317-0.672）	5.40102e-05
	34	Simple mode	-1.24194	0.415004	0.289（0.128-0.651）	0.00520517
	34	Weighted mode	-0.997963	0.360378	0.369（1.182-0.747）	0.00914951
NAFLD	34	MR Egger	1.75556	1.48908	5.787（0.313-107.142）	0.247107	0.0245305	0.994538	1	5.8324e-06	0.00904546	0.0122499
	34	Weighted median	2.16574	0.583464	8.721（2.779-27.367）	0.000205733
	34	IVW	1.74584	0.473126	5.731（2.267-14.486）	0.000224251
	34	Simple mode	3.18758	1.17677	24.230（2.414-243.239）	0.010622
	34	Weighted mode	3.29219	0.922982	26.902（4.407-164.225）	0.00112868
CKD	34	MR Egger	0.465073	0.683749	1.592（0.417-6.081）	0.501281	0.0112549	0.670576	0	0.282073	0.0869614	0.102722
	34	Weighted median	-0.0532598	0.281463	0.948（0.546-1.646）	0.849917
	34	IVW	0.187236	0.217882	1.206（0.787-1.848）	0.39015
	34	Simple mode	-0.213892	0.532262	0.807（0.284-2.292）	0.690382
	34	Weighted mode	-0.237914	0.47531	0.788（0.311-2.001）	0.620014
BMI							MR-Egger-Intercept		MR-PRESSO (outlier-correction)		heterogeneity
OUTCOMES（CMD ）	SNP		Beta	Se	OR 95%CI	P	Intercept(SE)	P value	No. of outlier	P value	MR Egger	IVW
Heart failure	140	MR Egger	0.33228	0.150836	1.394（1.037-1.874）	0.0292594	0.00329769	0.26127	2	5.2632e-21	1.67402e-05	1.44322e-05
	140	Weighted median	0.484693	0.0666268	1.624（1.425-1.850）	3.47079e-13
	140	IVW	0.491878	0.0523305	1.635（1.476-1.812）	5.48494e-21
	140	Simple mode	0.614545	0.155141	1.849（1.364-2.506）	0.000118643
	140	Weighted mode	0.581144	0.119079	1.788（1.416-2.258）	2.86369e-06
Atrial fibrillation and flutter	140	MR Egger	0.441027	0.185567	1.554（1.080-2.236）	0.0188439	0.00405769	0.552737	3	3.0954e-21	2.41814e-15	2.91872e-15
	140	Weighted median	0.542221	0.076269	1.720（1.481-1.997）	1.1661e-12
	140	IVW	0.544614	0.064178	1.724（1.520-1.955）	2.1389e-17
	140	Simple mode	0.440003	0.200802	1.553（1.048-2.302）	0.0301006
	140	Weighted mode	0.454655	0.179303	1.576（1.109-2.239）	0.0123292
Ischemic heart disease	140	MR Egger	0.198279	0.144988	1.219（0.918-1.620）	0.173675	0.00316921	0.9745	4	6.63262e-09	1.98512e-22	3.24595e-22
	140	Weighted median	0.194519	0.0529651	1.215（1.095-1.348）	0.000240111
	140	IVW	0.202634	0.0500465	1.225（1.110-1.351）	5.14538e-05
	140	Simple mode	0.085799	0.151088	1.090（0.810-1.465）	0.571036
	140	Weighted mode	0.121828	0.112049	1.130（0.907-1.407）	0.278801
Coronary atherosclerosis	140	MR Egger	0.20921	0.163435	1.233（0.895-1.698）	0.202666	0.00357301	0.971895	5	1.51707e-09	4.14295e-22	6.75169e-22
	140	Weighted median	0.259789	0.0619385	1.297（1.148-1.464）	2.73713e-05
	140	IVW	0.203799	0.0564584	1.226（1.098-1.370）	0.000306527
	140	Simple mode	0.379067	0.174869	1.461（1.037-2.058）	0.0318833
	140	Weighted mode	0.237214	0.131223	1.268（0.980-1.640）	0.0728142
Angina pectoris	140	MR Egger	0.177923	0.171069	1.195（0.854-1.671）	0.300127	0.00373786	0.797578	4	1.25643e-07	3.61655e-15	5.23291e-15
	140	Weighted median	0.275318	0.0650455	1.317（1.159-1.496）	2.30901e-05
	140	IVW	0.21917	0.0589757	1.245（1.109-1.398）	0.000202178
	140	Simple mode	0.226362	0.155273	1.254（0.925-1.700）	0.147143
	140	Weighted mode	0.264114	0.112124	1.302（1.045-1.622）	0.0198933
Unstable angina pectoris	140	MR Egger	0.362021	0.215959	1.436（0.941-2.193）	0.095935	0.00471729	0.350691	2	0.00034744	8.40303e-06	8.15648e-06
	140	Weighted median	0.290955	0.0951101	1.338（1.110-1.612）	0.00221978
	140	IVW	0.172267	0.0746416	1.188（1.026-1.375）	0.0210036
	140	Simple mode	0.224942	0.253315	1.252（0.762-2.058）	0.376077
	140	Weighted mode	0.462425	0.209913	1.588（1.052-2.396）	0.029246
Myocardial infarction	140	MR Egger	0.229543	0.209555	1.258（0.834-1.897）	0.275257	0.00458147	0.771096	5	2.50075e-08	4.39942e-19	6.52869e-19
	140	Weighted median	0.335316	0.0745773	1.398（1.208-1.618）	6.91707e-06
	140	IVW	0.286845	0.0723891	1.332（1.156-1.535）	7.4154e-05
	140	Simple mode	0.188074	0.190465	1.207（0.831-1.753）	0.325141
	140	Weighted mode	0.368664	0.137077	1.446（1.105-1.891）	0.00803317
Major coronary heart disease event	140	MR Egger	0.203043	0.168857	1.225（0.880-1.706）	0.231247	0.00369098	0.9857	5	6.35591e-09	2.97838e-24	4.9589e-24
	140	Weighted median	0.225408	0.0617861	1.253（1.110-1.414）	0.000264091
	140	IVW	0.205887	0.0582927	1.229（1.096-1.378）	0.000412493
	140	Simple mode	0.237987	0.201563	1.269（0.855-1.883）	0.239736
	140	Weighted mode	0.266639	0.156908	1.306（0.960-1.776）	0.0914932
aortic aneurysm	140	MR Egger	0.497137	0.291684	1.644（0.928-2.912）	0.0905624	0.0063811	0.538704	1	0.000491572	4.98378e-09	5.79834e-09
	140	Weighted median	0.456218	0.12461	1.578（1.236-2.015）	0.000251065
	140	IVW	0.32855	0.101038	1.389（1.139-1.693）	0.00114699
	140	Simple mode	0.509494	0.318887	1.664（0.891-3.110）	0.112375
	140	Weighted mode	0.509494	0.255897	1.664（1.008-2.748）	0.04844
Abdominal aortic aneurysm (AAA)	140	MR Egger	0.489232	0.365605	1.161（0.797-3.339）	0.18305	0.00799707	0.838614	0	0.00202441	0.00106978	0.00127994
	140	Weighted median	0.412943	0.171675	1.511（1.079-2.116）	0.0161556
	140	IVW	0.419272	0.126517	1.521（1.187-1.949）	0.000919858
	140	Simple mode	0.196735	0.38916	1.217（0.568-2.610）	0.613982
	140	Weighted mode	0.417449	0.294518	1.518（0.852-2.704）	0.158604
Hypertension	140	MR Egger	0.167767	0.172567	1.183（0.843-1.659）	0.332659	0.00377239	0.056208	16	3.89664e-29	6.2688e-90	2.62486e-93
	140	Weighted median	0.461527	0.0459933	1.586（1.450-1.736）	1.0733e-23
	140	IVW	0.47949	0.06036	1.615（1.435-1.818）	1.96033e-15
	140	Simple mode	0.456903	0.11472	1.579（1.261-1.977）	0.000109389
	140	Weighted mode	0.410956	0.0801164	1.508（1.289-1.765）	9.57573e-07
Non-rheumatic valve diseases	140	MR Egger	-0.100934	0.15736	0.904（0.664-1.231）	0.522311	0.00344036	0.129552	1	0.00870472	0.00326458	0.00242015
	140	Weighted median	0.142586	0.0731194	1.153（0.999-1.331）	0.0511713
	140	IVW	0.124144	0.0548316	1.132（1.017-1.261）	0.0235685
	140	Simple mode	0.169265	0.171418	1.184（0.846-1.657）	0.325142
	140	Weighted mode	0.149571	0.128469	1.161（0.903-1.494）	0.246313
Peripheral artery disease	137	MR Egger	0.153563	0.262632	1.166（0.697-1.951）	0.559719	0.00576525	0.480663	2	5.04731e-06	7.10656e-16	7.80446e-16
	137	Weighted median	0.370515	0.103246	1.448（1.183-1.773）	0.000332391
	137	IVW	0.327624	0.0914646	1.388（1.160-1.660）	0.000341
	137	Simple mode	0.110507	0.301173	1.117（0.619-2.015）	0.714249
	137	Weighted mode	0.41406	0.200392	1.513（1.022-2.241）	0.0407024
Pulmonary embolism	140	MR Egger	0.431802	0.219648	1.540（1.001-2.369）	0.0513198	0.00480384	0.517712	0	8.82299e-05	0.00387327	0.0042226
	140	Weighted median	0.343284	0.10881	1.410（1.139-1.745）	0.00160564
	140	IVW	0.298188	0.0759984	1.347（1.161-1.564）	8.72338e-05
	140	Simple mode	0.175833	0.258088	1.192（0.719-1.977）	0.496821
	140	Weighted mode	0.28025	0.21064	1.323（0.876-2.000）	0.185542
Cardiomyopathy	140	MR Egger	0.295277	0.258438	1.343（0.810-2.230）	0.255206	0.00565153	0.744894	0	0.00149923	0.0728576	0.0803046
	140	Weighted median	0.421459	0.129571	1.524（1.182-1.965）	0.00114302
	140	IVW	0.374302	0.0893761	1.454（1.220-1.732）	2.81488e-05
	140	Simple mode	0.385312	0.34013	1.470（0.755-2.863）	0.259232
	140	Weighted mode	0.545289	0.271641	1.725（1.013-2.938）	0.0466466
Intracerebral hemmorrhage	140	MR Egger	-0.403447	0.295615	0.668（0.374-1.192）	0.174547	0.00646159	0.0344698	0	0.0664038	0.535213	0.449944
	140	Weighted median	0.127823	0.153815	1.136（0.841-1.536）	0.405965
	140	IVW	0.188797	0.102944	1.208（0.987-1.478）	0.0666576
	140	Simple mode	0.171611	0.376671	1.187（0.567-2.484）	0.64939
	140	Weighted mode	0.0947626	0.290214	1.099（0.622-1.942）	0.744517
Subarachnoid hemmorrhage	140	MR Egger	-0.160125	0.32624	0.852（0.450-1.615）	0.624334	0.007124	0.719136	0	0.380396	0.280817	0.298468
	140	Weighted median	-0.0515566	0.169299	0.950（0.982-1.323）	0.760724
	140	IVW	-0.0498188	0.112474	0.951（0.763-1.186）	0.657812
	140	Simple mode	-0.0587343	0.448037	0.943（0.392-2.269）	0.895892
	140	Weighted mode	0.0438922	0.330328	1.045（0.547-1.996）	0.894485
Ischemic stroke	146	MR Egger	0.0878484	0.184355	1.092（0.761-1.567）	0.634427	0.0040315	0.740122	1	0.00232229	1.74533e-10	2.31886e-10
	146	Weighted median	0.0913888	0.0740748	1.096（0.948-1.267）	0.217301
	146	IVW	0.145786	0.0597658	1.157（1.029-1.301）	0.0147166
	146	Simple mode	0.364953	0.173697	1.440（1.025-2.025）	0.0373629
	146	Weighted mode	0.062894	0.138541	1.065（0.812-1.397）	0.650526
Transient ischemic attack	140	MR Egger	-0.153495	0.158959	0.858（0.628-1.171）	0.335921	0.00347442	0.23334	1	0.593872	0.00872205	0.0078905
	140	Weighted median	-0.00618093	0.0737779	0.994（0.860-1.148）	0.933233
	140	IVW	0.024999	0.0551648	1.025（0.920-1.142）	0.650426
	140	Simple mode	-0.0536102	0.191359	0.948（0.651-1.379）	0.779774
	140	Weighted mode	-0.0413665	0.122833	0.959（0.754-1.221）	0.736799
DVT of lower extremities	140	MR Egger	0.373021	0.234447	1.452（0.917-2.299）	0.113884	0.00512397	0.562439	2	6.70997e-13	0.000134643	0.000152906
	140	Weighted median	0.566525	0.105538	1.762（1.433-2.167）	7.96297e-08
	140	IVW	0.500722	0.0810037	1.650（1.408-1.934）	6.35058e-10
	140	Simple mode	0.751196	0.282005	2.120（1.220-3.684）	0.00864018
	140	Weighted mode	0.717082	0.223764	2.048（1.321-3.176）	0.00167757
T2DM	140	MR Egger	0.874507	0.313817	2.398（1.296-4.435）	0.00607549	0.00686141	0.445788	12	9.25825e-32	1.65777e-294	1.65274e-295
	140	Weighted median	0.743275	0.0561826	2.103（1.884-2.348）	5.9167e-40
	140	IVW	0.649398	0.108517	1.914（1.548-2.368）	2.17341e-09
	140	Simple mode	0.888995	0.151289	2.433（1.808-3.272）	2.96318e-08
	140	Weighted mode	0.857965	0.119704	2.358（1.865-2.982）	4.10484e-11
Obesity	140	MR Egger	1.66443	0.179336	5.283（3.717-7.508）	3.16288e-16	0.00392172	0.955499	1	2.80692e-60	2.69771e-11	3.84494e-11
	140	Weighted median	1.53867	0.0792625	4.658（3.988-5.441）	6.06548e-84
	140	IVW	1.65502	0.0619019	5.233（4.635-5.908）	1.78428e-157
	140	Simple mode	1.4676	0.247948	4.339（2.669-7.054）	2.40816e-08
	140	Weighted mode	1.45517	0.249992	4.285（2.625-6.995）	3.86869e-08
NAFLD	140	MR Egger	0.642873	0.376242	1.902（0.910-3.976）	0.0897606	0.00822521	0.983254	0	2.69856e-07	0.692266	0.713337
	140	Weighted median	0.647353	0.190681	1.910（1.315-2.776）	0.000686419
	140	IVW	0.635452	0.130286	1.888（1.462-2.437）	1.07523e-06
	140	Simple mode	0.622996	0.517916	1.865（0.676-5.145）	0.231064
	140	Weighted mode	0.89526	0.44447	2.448（1.024-5.850）	0.0459161
CKD	140	MR Egger	0.228874	0.244589	1.257（0.778-2.030）	0.351038	0.00535078	0.743621	3	6.08439e-06	4.91114e-06	6.11855e-06
	140	Weighted median	0.143576	0.109182	1.154（0.932-1.430）	0.188505
	140	IVW	0.304053	0.0845724	1.355（1.148-1.600）	0.00032417
	140	Simple mode	-0.190166	0.308273	0.827（0.452-1.513）	0.538326
	140	Weighted mode	-0.107187	0.26233	0.898（0.537-1.502）	0.683466
LDL							MR-Egger-Intercept		MR-PRESSO (outlier-correction)		heterogeneity
OUTCOMES（CMD ）	SNP		Beta	Se	OR 95%CI	P	Intercept(SE)	P value	No. of outlier	P value	MR Egger	IVW
Heart failure	42	MR Egger	0.00486625	0.0522189	1.005（0.907-1.113）	0.926218	0.00419393	0.281967	2	0.0608532	0.000102171	7.68929e-05
	42	Weighted median	0.0491853	0.0432306	1.050（0.965-1.143）	0.255227
	42	IVW	0.046945	0.0352695	1.048（0.978-1.123）	0.183177
	42	Simple mode	-0.0660071	0.0919526	1.048（0.978-1.123）	0.476928
	42	Weighted mode	0.00660429	0.0552608	1.007（0.903-1.122）	0.905454
Atrial fibrillation and flutter	42	MR Egger	0.17077	0.0675853	1.186（1.039-1.354）	0.0155712	0.00543207	0.884327	5	0.000144141	2.14169e-11	3.82632e-11
	42	Weighted median	0.184931	0.0422943	1.203（1.107-1.307）	1.22847e-05
	42	IVW	0.16346	0.0450106	1.178（1.078-1.286）	0.000281679
	42	Simple mode	0.139784	0.0825472	1.150（0.978-1.352）	0.0979697
	42	Weighted mode	0.164527	0.0385087	1.179（1.093-1.271）	0.000112088
Ischemic heart disease	42	MR Egger	0.466406	0.0771398	1.594（1.371-1.854）	4.06918e-07	0.00613165	0.418154	6	7.90989e-15	3.31052e-44	9.34272e-45
	42	Weighted median	0.362889	0.0349976	1.437（1.342-1.540）	3.43222e-25
	42	IVW	0.419522	0.0514272	1.521（1.375-1.683）	3.41765e-16
	42	Simple mode	0.304716	0.0759666	1.356（1.167-1.574）	0.000249868
	42	Weighted mode	0.379563	0.0393034	1.462（1.353-1.579）	4.04266e-12
Coronary atherosclerosis	42	MR Egger	0.533746	0.0962512	1.705（1.412-2.059）	2.05643e-06	0.00763282	0.508759	7	1.75759e-14	9.89003e-57	4.63895e-57
	42	Weighted median	0.399587	0.0409767	1.491（1.376-1.616）	1.81643e-22
	42	IVW	0.486017	0.0639038	1.626（1.434-1.843）	2.83944e-14
	42	Simple mode	0.239854	0.106056	1.271（1.033-1.565）	0.0290924
	42	Weighted mode	0.423984	0.0491579	1.528（1.388-1.683）	9.34299e-11
Angina pectoris	42	MR Egger	0.509263	0.0991468	1.664（1.370-2.021）	7.65748e-06	0.00786815	0.539401	6	6.04951e-12	1.7393e-44	1.30944e-44
	42	Weighted median	0.404366	0.0473111	1.498（1.366-1.644）	1.26371e-17
	42	IVW	0.463629	0.0657996	1.590（1.397-1.809）	1.84038e-12
	42	Simple mode	0.421477	0.106034	1.524（1.238-1.876）	0.000278921
	42	Weighted mode	0.445205	0.0489659	1.561（1.418-1.718）	2.21995e-11
Unstable angina pectoris	42	MR Egger	0.475689	0.101755	1.609（1.318-1.964）	3.31642e-05	0.00806811	0.804795	3	4.85705e-11	1.80917e-14	3.25361e-14
	42	Weighted median	0.495918	0.0625443	1.642（1.453-1.856）	2.2079e-15
	42	IVW	0.456859	0.0672316	1.579（1.384-1.802）	1.08084e-11
	42	Simple mode	0.53644	0.135333	1.710（1.312-2.229）	0.00028841
	42	Weighted mode	0.53644	0.059364	1.710（1.522-1.921）	2.6312e-11
Myocardial infarction	42	MR Egger	0.56422	0.105234	1.758（1.430-2.161）	3.71825e-06	0.00832935	0.600149	5	5.4379e-14	2.13329e-33	2.55165e-33
	42	Weighted median	0.469084	0.0512521	1.599（1.446-1.767）	5.56374e-20
	42	IVW	0.522808	0.0696053	1.687（1.472-1.933）	5.86626e-14
	42	Simple mode	0.405568	0.105531	1.500（1.220-1.845）	0.000414655
	42	Weighted mode	0.503871	0.05268	1.655（1.493-1.835）	5.32801e-12
Major coronary heart disease event	42	MR Egger	0.495474	0.0904361	1.641（1.375-1.960）	2.54953e-06	0.00716864	0.635644	5	2.08352e-15	1.36004e-46	1.72778e-46
	42	Weighted median	0.42172	0.0409289	1.525（1.407-1.652）	6.7785e-25
	42	IVW	0.463344	0.0598452	1.589（1.413-1.787）	9.75747e-15
	42	Simple mode	0.431694	0.0803072	1.540（1.316-1.802）	3.32738e-06
	42	Weighted mode	0.465586	0.040197	1.593（1.472-1.724）	1.65803e-14
aortic aneurysm	42	MR Egger	0.254648	0.0770094	1.290（1.109-1.500）	0.00200091	0.00613715	0.186534	0	2.10768e-07	0.0679184	0.0541217
	42	Weighted median	0.292305	0.0657505	1.340（1.178-1.524）	8.76155e-06
	42	IVW	0.331415	0.052156	1.393（1.258-1.543）	2.09375e-10
	42	Simple mode	0.469815	0.129613	1.600（1.241-2.062）	0.000791002
	42	Weighted mode	0.302684	0.065267	1.353（1.191-1.538）	3.56838e-05
Abdominal aortic aneurysm (AAA)	42	MR Egger	0.563119	0.131168	1.756（1.358-2.271）	0.00010887	0.0104119	0.256111	3	2.01045e-13	0.000609744	0.00045383
	42	Weighted median	0.661162	0.110575	1.937（1.560-2.406）	2.24083e-09
	42	IVW	0.675282	0.0882543	1.965（1.653-2.336）	1.98571e-14
	42	Simple mode	0.684728	0.200831	1.983（1.338-2.940）	0.00147265
	42	Weighted mode	0.637814	0.118508	1.892（1.500-2.387）	3.25763e-06
Hypertension	42	MR Egger	0.0776838	0.0363403	1.081（1.006-1.161）	0.0387065	0.00291219	0.399533	3	0.0141952	4.15859e-08	3.69016e-08
	42	Weighted median	0.0651496	0.0229694	1.067（1.020-1.116）	0.004563
	42	IVW	0.0547821	0.0243581	1.056（1.007-1.108）	0.0245108
	42	Simple mode	0.0804336	0.0498803	1.084（0.983-1.195）	0.114519
	42	Weighted mode	0.0683278	0.0223198	1.071（1.025-1.119）	0.00387915
Non-rheumatic valve diseases	42	MR Egger	0.140295	0.0790633	1.151（0.985-1.343）	0.083597	0.00632625	0.238054	3	8.39328e-06	4.47622e-14	1.23381e-14
	42	Weighted median	0.185288	0.0508149	1.204（1.089-1.330）	0.000266007
	42	IVW	0.210443	0.0533953	1.234（1.112-1.370）	8.10659e-05
	42	Simple mode	0.209195	0.101078	1.233（1.011-1.503）	0.044827
	42	Weighted mode	0.151393	0.0462406	1.163（1.063-1.274）	0.00215871
Peripheral artery disease	42	MR Egger	0.0538334	0.0999417	1.055（0.868-1.284）	0.593043	0.00794417	0.0447445	6	7.39841e-05	6.55259e-14	4.02664e-16
	42	Weighted median	0.0986408	0.0705094	1.104（0.961-1.267）	0.161821
	42	IVW	0.208359	0.0690221	1.232（1.076-1.410）	0.00253842
	42	Simple mode	0.291299	0.160005	1.338（0.978-1.831）	0.0758032
	42	Weighted mode	0.0196154	0.0763203	1.020（0.878-1.184）	0.798422
Pulmonary embolism	42	MR Egger	-0.0600933	0.148594	0.942（0.704-1.260）	0.688064	0.0119449	0.46023	1	0.299455	1.46941e-35	7.7866e-36
	42	Weighted median	-0.131973	0.0632155	0.876（0.774-0.992）	0.0368279
	42	IVW	0.0218173	0.0995234	1.022（0.841-1.242）	0.826481
	42	Simple mode	-0.123684	0.0994939	0.884（0.727-1.074）	0.220883
	42	Weighted mode	-0.11199	0.0535173	0.894（0.805-0.993）	0.0426178
Cardiomyopathy	42	MR Egger	-0.0799272	0.0918202	0.923（0.771-1.105）	0.389235	0.00738704	0.937426	1	0.144316	0.00819823	0.0107919
	42	Weighted median	-0.0319957	0.0696131	0.969（0.845-1.110）	0.645788
	42	IVW	-0.0745689	0.0611373	0.928（0.823-1.046）	0.22258
	42	Simple mode	0.0745338	0.124226	1.077（0.845-1.374）	0.551816
	42	Weighted mode	-0.0509743	0.0628963	0.950（0.840-1.075）	0.422362
Intracerebral hemmorrhage	42	MR Egger	0.0281123	0.117049	1.029（0.818-1.294）	0.811421	0.00940929	0.438541	0	0.254553	0.00359174	0.00381269
	42	Weighted median	-0.00439442	0.0955038	0.996（0.826-1.201）	0.9633
	42	IVW	0.0957868	0.0784964	1.101（0.944-1.284）	0.222363
	42	Simple mode	-0.0879458	0.161116	0.916（0.668-1.256）	0.588124
	42	Weighted mode	-0.0106903	0.083827	0.989（0.839-1.166）	0.899146
Subarachnoid hemmorrhage	42	MR Egger	-0.0658264	0.108039	0.936（0.758-1.157）	0.545783	0.00866044	0.430251	0	0.805407	0.119603	0.125893
	42	Weighted median	-0.0311227	0.0963473	0.969（0.803-1.171）	0.746675
	42	IVW	-0.00216945	0.0724114	0.998（0.866-1.150）	0.976099
	42	Simple mode	-0.0203708	0.167966	0.980（0.705-1.362）	0.904062
	42	Weighted mode	0.0426024	0.103617	1.044（0.852-1.279）	0.683102
Ischemic stroke	40	MR Egger	0.123119	0.0691089	1.131（0.988-1.295）	0.082821	0.00466417	0.75744	1	0.00910011	3.25516e-06	4.80354e-06
	40	Weighted median	0.108495	0.0434839	1.115（1.024-1.214）	0.0125938
	40	IVW	0.105769	0.0403338	1.112（1.027-1.203）	0.00873268
	40	Simple mode	0.133817	0.0891311	1.143（0.960-1.361）	0.141318
	40	Weighted mode	0.102524	0.0500292	1.108（1.004-1.222）	0.0472044
Transient ischemic attack	42	MR Egger	0.134185	0.0439648	1.144（1.049-1.247）	0.00402599	0.00352927	0.728538	0	1.38555e-05	0.330722	0.366415
	42	Weighted median	0.0904673	0.0436093	1.095（1.005-1.192）	0.0380334
	42	IVW	0.145541	0.0293021	1.157（1.092-1.225）	6.80304e-07
	42	Simple mode	0.105712	0.077504	1.112（0.955-1.294）	0.180021
	42	Weighted mode	0.0888272	0.0455967	1.093（0.999-1.195）	0.0582701
DVT of lower extremities	42	MR Egger	-0.187901	0.194307	0.829（0.566-1.213）	0.33934	0.0156205	0.193629	3	0.0321257	1.73894e-70	7.47963e-74
	42	Weighted median	-0.172056	0.060262	0.842（0.748-0.947）	0.00430185
	42	IVW	0.00208756	0.13198	1.002（0.774-1.298）	0.98738
	42	Simple mode	-0.271376	0.0976461	0.762（0.630-0.923）	0.00818791
	42	Weighted mode	-0.184433	0.0546469	0.832（0.747-0.926）	0.00162426
T2DM	42	MR Egger	-0.0780386	0.071461	0.925（0.804-1.064）	0.281347	0.00573376	0.122944	10	0.645398	3.3062e-41	2.79609e-44
	42	Weighted median	-0.0016049	0.028634	0.998（0.944-1.056）	0.955303
	42	IVW	0.00523603	0.048967	1.005（0.913-1.107）	0.914845
	42	Simple mode	-0.0956782	0.0657	0.909（0.799-1.034）	0.152929
	42	Weighted mode	-0.00558592	0.0238757	0.994（0.949-1.042）	0.816181
Obesity	42	MR Egger	0.0211872	0.0505613	1.021（0.925-1.128）	0.677429	0.00405592	0.578376	1	0.921587	0.00325274	0.00389052
	42	Weighted median	0.00277725	0.0381342	1.003（0.931-1.081）	0.941943
	42	IVW	0.000229884	0.0337375	1.000（0.936-1.069）	0.994563
	42	Simple mode	-0.0116582	0.0700676	0.988（0.862-1.134）	0.868672
	42	Weighted mode	0.014226	0.0336278	1.014（0.950-1.083）	0.674476
NAFLD	42	MR Egger	-0.112656	0.150559	0.893（0.665-1.200）	0.458687	0.0120682	0.437563	1	0.745298	0.00286903	0.00304022
	42	Weighted median	-0.00846372	0.115595	0.992（0.791-1.244）	0.941632
	42	IVW	-0.0252892	0.10079	0.975（0.800-1.188）	0.801885
	42	Simple mode	0.0794222	0.205839	1.083（0.723-1.621）	0.701605
	42	Weighted mode	-0.00740978	0.0963782	0.993（0.822-1.199）	0.939091
CKD	42	MR Egger	-0.195181	0.0634902	0.823（0.726-0.932）	0.003793	0.00514865	0.490244	0	0.002631	0.160429	0.173046
	42	Weighted median	-0.151858	0.0587204	0.859（0.766-0.964）	0.00970632
	42	IVW	-0.162706	0.0428102	0.850（0.781-0.924）	0.000144319
	42	Simple mode	-0.124961	0.102702	0.883（0.722-1.079）	0.230665
	42	Weighted mode	-0.174795	0.0545242	0.840（0.755-0.934）	0.00261027
HDL							MR-Egger-Intercept		MR-PRESSO (outlier-correction)		heterogeneity
OUTCOMES（CMD ）	SNP		Beta	Se	OR 95%CI	P	Intercept(SE)	P value	No. of outlier	P value	MR Egger	IVW
Heart failure	64	MR Egger	0.0256483	0.0515387	1.026（0.927-1.135）	0.62049	0.00321128	0.666318	1	0.818147	0.0148112	0.017448
	64	Weighted median	0.030162	0.0412729	1.031（0.947-1.122）	0.464904
	64	IVW	0.00718713	0.0288083	1.007（0.952-1.066）	0.802988
	64	Simple mode	0.0125875	0.0784324	1.013（0.857-1.197）	0.87301
	64	Weighted mode	0.0166435	0.0375773	1.017（0.949-1.090）	0.659344
Atrial fibrillation and flutter	64	MR Egger	0.0262463	0.0648489	1.027（0.904-1.166）	0.687069	0.00404134	0.969642	1	0.272478	5.16189e-07	7.66461e-07
	64	Weighted median	0.0439174	0.0426842	1.045（0.958-1.139）	0.303532
	64	IVW	0.0241978	0.0361952	1.024（0.954-1.100）	0.503792
	64	Simple mode	0.0585323	0.0866472	1.060（0.894-1.258）	0.501815
	64	Weighted mode	0.0585323	0.0400167	1.060（0.982-1.145）	0.148522
Ischemic heart disease	64	MR Egger	-0.160198	0.0675721	0.852（0.746-0.973）	0.0208738	0.00420705	0.857122	9	0.000100458	9.73798e-29	1.95713e-28
	64	Weighted median	-0.118903	0.030353	0.888（0.833-0.947）	8.95311e-05
	64	IVW	-0.150093	0.0376793	0.861（0.799-0.927）	6.79286e-05
	64	Simple mode	-0.083743	0.0925809	0.920（0.779-1.086）	0.369156
	64	Weighted mode	-0.11466	0.0317602	0.892（0.837-0.950）	0.000607054
Coronary atherosclerosis	64	MR Egger	-0.207864	0.0769885	0.812（0.699-0.945）	0.00892826	0.00479107	0.618953	8	8.89714e-05	2.83931e-29	3.91018e-29
	64	Weighted median	-0.140745	0.0362612	0.869（0.809-0.933）	0.000103847
	64	IVW	-0.176024	0.0429831	0.839（0.771-0.912）	4.21805e-05
	64	Simple mode	0.0348093	0.104374	1.035（0.851-1.260）	0.739859
	64	Weighted mode	-0.126484	0.0352813	0.881（0.818-0.949）	0.000657674
Angina pectoris	64	MR Egger	-0.227916	0.0856837	0.796（0.673-0.942）	0.00993392	0.00532606	0.957007	10	1.4267e-06	1.30239e-27	2.72378e-27
	64	Weighted median	-0.190763	0.0410501	0.826（0.762-0.896）	3.36676e-06
	64	IVW	-0.231755	0.0476902	0.793（0.722-0.871）	1.17624e-06
	64	Simple mode	-0.111949	0.114017	0.894（0.715-1.118）	0.329926
	64	Weighted mode	-0.169951	0.0413018	0.844（0.778-0.915）	0.000114546
Unstable angina pectoris	64	MR Egger	-0.236771	0.107166	0.789（0.640-0.974）	0.0308511	0.00665686	0.836492	4	2.69865e-06	1.0013e-14	1.69038e-14
	64	Weighted median	-0.238176	0.0611999	0.788（0.699-0.888）	9.9518e-05
	64	IVW	-0.255165	0.0596099	0.775（0.689-0.871）	1.86409e-05
	64	Simple mode	-0.375697	0.141024	0.687（0.521-0.905）	0.00979143
	64	Weighted mode	-0.240223	0.0548436	0.786（0.706-0.876）	4.5695e-05
Myocardial infarction	64	MR Egger	-0.194906	0.086736	0.823（0.694-0.975）	0.0282016	0.00540264	0.927014	5	4.76912e-06	7.70294e-17	1.39439e-16
	64	Weighted median	-0.125731	0.049543	0.882（0.800-0.972）	0.0111545
	64	IVW	-0.188309	0.0483785	0.828（0.753-0.911）	9.92571e-05
	64	Simple mode	-0.245964	0.13784	0.782（0.597-1.024）	0.0791724
	64	Weighted mode	-0.129933	0.0484998	0.878（0.799-0.966）	0.00940754
Major coronary heart disease event	64	MR Egger	-0.191414	0.0802764	0.826（0.706-0.967）	0.0201782	0.00499251	0.963738	9	5.95163e-06	3.44857e-32	7.56504e-32
	64	Weighted median	-0.142632	0.0363387	0.867（0.807-0.931）	8.67033e-05
	64	IVW	-0.188381	0.0446997	0.828（0.759-0.904）	2.50472e-05
	64	Simple mode	-0.129346	0.0989685	0.879（0.724-1.067）	0.195982
	64	Weighted mode	-0.137131	0.0374033	0.872（0.810-0.938）	0.0005072
aortic aneurysm	64	MR Egger	-0.203148	0.113494	0.816（0.653-1.019）	0.0783465	0.00706509	0.832258	1	1.51147e-05	3.78009e-07	5.48997e-07
	64	Weighted median	-0.222339	0.0758027	0.801（0.690-0.929）	0.00335569
	64	IVW	-0.223117	0.0632844	0.800（0.707-0.906）	0.000422485
	64	Simple mode	-0.526438	0.165827	0.591（0.427-0.818）	0.00232182
	64	Weighted mode	-0.219186	0.0663521	0.803（0.705-0.915）	0.00157784
Abdominal aortic aneurysm (AAA)	64	MR Egger	-0.477054	0.177216	0.621（0.438-0.878）	0.00912155	0.0110177	0.81442	4	2.00955e-10	3.31931e-10	5.12926e-10
	64	Weighted median	-0.472846	0.109077	0.623（0.503-0.772）	1.45774e-05
	64	IVW	-0.511626	0.0987287	0.600（0.494-0.728）	2.19346e-07
	64	Simple mode	-0.719455	0.216247	0.487（0.319-0.744）	0.00146847
	64	Weighted mode	-0.566391	0.105174	0.568（0.462-0.698）	1.14138e-06
Hypertension	64	MR Egger	-0.0389473	0.0592784	0.962（0.856-1.808）	0.513597	0.00369348	0.364817	11	0.00201195	1.78798e-36	7.12817e-37
	64	Weighted median	-0.0648011	0.0262621	0.937（0.890-0.987）	0.0136068
	64	IVW	-0.0837009	0.0332841	0.920（0.862-0.982）	0.011912
	64	Simple mode	-0.0401097	0.0653819	0.961（0.845-1.092）	0.541776
	64	Weighted mode	-0.0540851	0.0239318	0.947（0.904-0.993）	0.0272893
Non-rheumatic valve diseases	64	MR Egger	0.00396476	0.0767996	1.004（0.864-1.167）	0.958994	0.00478624	0.85474	1	0.641347	5.38313e-10	8.42476e-10
	64	Weighted median	0.0558361	0.0493955	1.057（0.960-1.165）	0.258313
	64	IVW	0.0156393	0.0428575	1.016（0.934-1.105）	0.715176
	64	Simple mode	0.110629	0.128025	1.117（0.869-1.436）	0.390799
	64	Weighted mode	0.0640693	0.0461983	1.066（0.974-1.167）	0.17038
Peripheral artery disease	64	MR Egger	-0.183049	0.0979762	0.833（0.687-1.009）	0.0663725	0.00599616	0.701471	3	2.32697e-08	6.22113e-10	8.88553e-10
	64	Weighted median	-0.186837	0.0619294	0.830（0.735-0.937）	0.00255341
	64	IVW	-0.214313	0.0544759	0.807（0.725-0.898）	8.35114e-05
	64	Simple mode	-0.467705	0.189128	0.626（0.432-0.908）	0.0160663
	64	Weighted mode	-0.201232	0.0673277	0.818（0.717-0.933）	0.00396898
Pulmonary embolism	64	MR Egger	0.189209	0.103567	1.208（0.986-1.480）	0.0725254	0.00645632	0.462422	2	0.148523	1.65758e-08	1.76597e-08
	64	Weighted median	0.0672452	0.0651637	1.070（0.941-1.215）	0.3021
	64	IVW	0.125895	0.058056	1.134（1.012-1.271）	0.0301194
	64	Simple mode	0.0168577	0.15873	1.017（0.745-1.388）	0.915759
	64	Weighted mode	0.0742654	0.0634032	1.077（0.951-1.220）	0.245882
Cardiomyopathy	64	MR Egger	0.0823194	0.101625	1.086（0.890-1.325）	0.421018	0.0063339	0.708651	0	0.0808393	0.0180304	0.0213978
	64	Weighted median	0.124184	0.0780199	1.132（0.972-1.319）	0.111453
	64	IVW	0.11386	0.0567763	1.121（1.003-1.253）	0.044919
	64	Simple mode	0.0427231	0.139828	1.044（0.793-1.373）	0.760961
	64	Weighted mode	0.105991	0.0744516	1.112（0.961-1.286）	0.159491
Intracerebral hemmorrhage	64	MR Egger	-0.0288587	0.120623	0.972（0.767-1.231）	0.811703	0.00751865	0.653433	0	0.380201	0.0594576	0.0676909
	64	Weighted median	-0.016425	0.101231	0.984（0.807-1.200）	0.871106
	64	IVW	-0.0738613	0.067401	0.929（0.814-1.060）	0.273145
	64	Simple mode	-0.189953	0.175027	0.827（0.587-1.165）	0.281933
	64	Weighted mode	0.0026477	0.0877339	1.003（0.844-1.191）	0.97602
Subarachnoid hemmorrhage	64	MR Egger	0.0246246	0.114475	1.025（0.819-1.283）	0.830388	0.00712486	0.133902	0	0.0670102	0.428252	0.382976
	64	Weighted median	-0.0669862	0.103926	0.935（0.763-1.146）	0.519215
	64	IVW	-0.119182	0.0649989	0.888（0.781-1.008）	0.0667123
	64	Simple mode	-0.112773	0.169019	0.893（0.641-1.244）	0.507066
	64	Weighted mode	-0.0900064	0.0946038	0.914（0.759-1.100）	0.345035
Ischemic stroke	65	MR Egger	0.0459063	0.0587768	1.047（0.933-1.175）	0.437711	0.00358468	0.211834	0	0.432032	0.00152484	0.00115727
	65	Weighted median	9.14318e-05	0.0459421	1.000（0.914-1.094）	0.998412
	65	IVW	-0.0153511	0.0332606	0.985（0.923- 1.051）	0.64441
	65	Simple mode	-0.0069032	0.0855613	0.993（0.840-1.174）	0.935947
	65	Weighted mode	0.00345344	0.0417248	1.003（0.925-1.089）	0.934295
Transient ischemic attack	64	MR Egger	0.0246246	0.114475	1.025（0.819-1.283）	0.830388	0.00712486	0.133902	0	0.00829435	0.428252	0.382976
	64	Weighted median	-0.0669862	0.103151	0.935（0.764-1.145）	0.516082
	64	IVW	-0.119182	0.0649989	0.888（0.781-1.008）	0.0667123
	64	Simple mode	-0.112773	0.182926	0.893（0.624-1.279）	0.539788
	64	Weighted mode	-0.0900064	0.0995802	0.914（0.752-1.111）	0.369514
DVT of lower extremities	64	MR Egger	0.0925692	0.126486	1.097（0.856-1.406）	0.467017	0.00788486	0.675639	4	0.0195308	4.77744e-18	7.17987e-18
	64	Weighted median	0.104122	0.0674304	1.110（0.972-1.267）	0.122553
	64	IVW	0.136539	0.0706674	1.146（0.998-1.317）	0.0533423
	64	Simple mode	0.146194	0.123957	1.157（0.908-1.476）	0.242678
	64	Weighted mode	0.0970048	0.0606363	1.102（0.978-1.241）	0.114651
T2DM	64	MR Egger	0.000369309	0.0941387	1.000（0.832-1.203）	0.996882	0.00586455	0.0653037	14	9.94943e-05	2.01642e-84	2.60278e-90
	64	Weighted median	-0.0807107	0.0306087	0.922（0.869-0.979）	0.00836777
	64	IVW	-0.145702	0.0539849	0.864（0.778-0.961）	0.00695606
	64	Simple mode	-0.0704458	0.0691438	0.932（0.814-1.067）	0.31218
	64	Weighted mode	-0.0878427	0.0258455	0.916（0.871-0.963）	0.00117845
Obesity	64	MR Egger	-0.0499244	0.0696342	0.951（0.830-1.090）	0.476096	0.00434177	0.73653	1	0.265544	1.10587e-08	1.58971e-08
	64	Weighted median	-0.0782296	0.041994	0.925（0.852-1.004）	0.0624798
	64	IVW	-0.0304658	0.0388896	0.970（0.899-1.047）	0.433397
	64	Simple mode	0.0180837	0.100067	1.018（0.837-1.239）	0.857171
	64	Weighted mode	-0.0693953	0.0394122	0.933（0.864-1.008）	0.0831323
NAFLD	64	MR Egger	-0.0763761	0.205167	0.926（0.620-1.385）	0.710966	0.0127834	0.975935			2.04897e-08	3.16438e-08
	64	Weighted median	-0.0911431	0.129078	0.913（0.709-1.176）	0.480122
	64	IVW	-0.0712379	0.114471	0.931（0.744-1.165）	0.533728
	64	Simple mode	-0.0441971	0.219846	0.957（0.622-1.472）	0.841318
	64	Weighted mode	-0.0653903	0.103992	0.937（0.764-1.148）	0.531752
CKD	64	MR Egger	0.100042	0.0899576	1.105（0.927-1.318）	0.27039	0.00560929	0.17409	1	0.217878	0.000467255	0.000301596
	64	Weighted median	0.0182743	0.0668966	1.018（0.893-1.161）	0.78472
	64	IVW	-0.00218379	0.0510008	0.998（0.903-1.103）	0.965846
	64	Simple mode	0.0301755	0.136559	1.031（0.789-1.347）	0.825831
	64	Weighted mode	0.0301755	0.058756	1.031（0.919-1.156）	0.609347
Coffee intake							MR-Egger-Intercept		MR-PRESSO (outlier-correction)		heterogeneity
OUTCOMES（CMD ）	SNP		Beta	Se	OR 95%CI	P	Intercept(SE)	P value	No. of outlier	P value	MR Egger	IVW
Heart failure	35	MR Egger	0.0769181	0.307279	1.080（0.591-1.972）	0.803892	0.00505098	0.476357	0	0.0717838	0.00311578	0.00344358
	35	Weighted median	0.260289	0.176677	1.297（0.918-1.834）	0.140683
	35	IVW	0.268077	0.153843	1.307（0.967-1.768）	0.0814136
	35	Simple mode	0.352417	0.489957	1.423（0.544-3.716）	0.476882
	35	Weighted mode	0.0786741	0.176415	1.082（0.766-1.529）	0.658453
Atrial fibrillation and flutter	35	MR Egger	0.564637	0.431791	1.759（0.755-4.100）	0.200025	0.00710274	0.738189	4	0.0327657	2.20066e-10	3.58852e-10
	35	Weighted median	0.424446	0.178698	1.529（1.077-2.170）	0.0175389
	35	IVW	0.438972	0.215	1.551（1.018-2.364）	0.0411783
	35	Simple mode	0.479148	0.364031	1.615（0.791-3.296）	0.196902
	35	Weighted mode	0.327817	0.167732	1.388（0.999-1.928）	0.0589163
Ischemic heart disease	35	MR Egger	0.408688	0.278828	1.505（0.871-2.599）	0.152185	0.00458233	0.937083	4	0.000606599	5.02039e-07	8.39294e-07
	35	Weighted median	0.396955	0.132258	1.487（1.148-1.927）	0.00268772
	35	IVW	0.389534	0.138497	1.476（1.125-1.937）	0.0049146
	35	Simple mode	0.919387	0.307466	2.508（1.373-4.581）	0.00515413
	35	Weighted mode	0.409486	0.13236	1.506（1.162-1.952）	0.00393714
Coronary atherosclerosis	35	MR Egger	0.444677	0.311235	1.560（0.848-2.871）	0.162474	0.00511396	0.940821	3	0.00384694	1.13926e-06	1.88057e-06
	35	Weighted median	0.369578	0.154523	1.447（1.069-1.959）	0.016769
	35	IVW	0.464786	0.154563	1.592（1.176-2.155）	0.00263759
	35	Simple mode	0.0233077	0.391788	1.024（0.475-2.206）	0.95291
	35	Weighted mode	0.429553	0.159307	1.537（1.124-2.100）	0.0108231
Angina pectoris	35	MR Egger	0.405209	0.349446	1.500（0.756-2.975）	0.254542	0.00574212	0.989872	4	0.000272411	1.63499e-06	2.6946e-06
	35	Weighted median	0.525163	0.166862	1.691（1.219-2.345）	0.0016479
	35	IVW	0.401349	0.173551	1.494（1.063-2.099）	0.0207462
	35	Simple mode	0.778704	0.356706	2.179（1.083-4.384）	0.0360331
	35	Weighted mode	0.475011	0.166708	1.608（1.160-2.229）	0.00738752
Unstable angina pectoris	35	MR Egger	0.251293	0.44377	1.286（0.539-3.068）	0.575042	0.00728957	0.715732	2	0.124815	0.00173125	0.00230232
	35	Weighted median	0.50828	0.255493	1.662（1.008-2.743）	0.0466561
	35	IVW	0.392066	0.220854	1.480（0.960-2.282）	0.0758608
	35	Simple mode	0.555439	0.550548	1.743（0.592-5.127）	0.320157
	35	Weighted mode	0.364189	0.287588	1.439（0.819-2.529）	0.213993
Myocardial infarction	35	MR Egger	0.195324	0.333648	1.216（0.632-2.338）	0.562249	0.00548331	0.176034	2	0.00102873	0.00630915	0.00388711
	35	Weighted median	0.414943	0.193811	1.514（1.036-2.214）	0.032277
	35	IVW	0.593737	0.170464	1.811（1.296-2.529）	0.000495728
	35	Simple mode	0.798334	0.395886	2.222（1.023-4.827）	0.0516939
	35	Weighted mode	0.377659	0.183635	1.459（1.018-2.091）	0.0474665
Major coronary heart disease event	35	MR Egger	0.360689	0.295866	1.434（0.803-2.561）	0.231451	0.00486198	0.629827	2	0.00145241	2.71564e-05	3.6057e-05
	35	Weighted median	0.382576	0.151099	1.466（1.090-1.971）	0.0113426
	35	IVW	0.485003	0.147456	1.624（1.217-2.168）	0.00100498
	35	Simple mode	0.299879	0.30337	1.350（0.745-2.446）	0.329893
	35	Weighted mode	0.354598	0.150394	1.426（1.062-1.914）	0.0242779
aortic aneurysm	35	MR Egger	-0.134761	0.575169	0.874（0.283-2.698）	0.816202	0.00945971	0.572379	0	0.635478	0.000704316	0.000861815
	35	Weighted median	0.421779	0.322657	1.525（0.810-2.870）	0.191144
	35	IVW	0.148473	0.287133	1.160（0.661-2.037）	0.605096
	35	Simple mode	0.428745	0.760083	1.535（0.346-6.811）	0.576404
	35	Weighted mode	0.146482	0.337512	1.578（0.597-2.243）	0.667026
Abdominal aortic aneurysm (AAA)	35	MR Egger	0.0675369	0.652145	1.070（0.298-3.841）	0.918144	0.0107256	0.770088	0	0.513674	0.169388	0.19798
	35	Weighted median	0.268725	0.433567	1.308（0.559-3.060）	0.53539
	35	IVW	0.233486	0.32441	1.263（0.669-2.386）	0.471695
	35	Simple mode	0.426612	0.875082	1.532（0.276-8.515）	0.629025
	35	Weighted mode	0.17143	0.435651	1.187（0.505-2.788）	0.696405
Hypertension	35	MR Egger	0.0800381	0.347131	1.083（0.549-2.139）	0.819072	0.00570622	0.510833	4	0.0788784	3.34694e-27	2.61509e-27
	35	Weighted median	-0.0634364	0.145921	0.939（0.705-1.249）	0.663757
	35	IVW	0.279303	0.173608	1.322（0.941-1.858）	0.107656
	35	Simple mode	-0.0914106	0.375897	0.913（0.437-1.907）	0.809327
	35	Weighted mode	-0.0271061	0.108014	0.973（0.788-1.203）	0.803363
Non-rheumatic valve diseases	35	MR Egger	-0.164219	0.338847	0.849（0.437-1.649）	0.631133	0.00557207	0.200139	1	0.0741497	0.00547641	0.003643
	35	Weighted median	0.145488	0.225862	1.157（0.743-1.801）	0.519482
	35	IVW	0.218268	0.172708	1.244（0.887-1.745）	0.206302
	35	Simple mode	-0.0158368	0.50432	0.984（0.366-2.645）	0.975132
	35	Weighted mode	-0.0339693	0.194323	0.967（0.660-1.415）	0.862267
Peripheral artery disease	35	MR Egger	0.0214731	0.514861	1.022（0.372-2.803）	0.966984	0.00846692	0.537332	1	0.133441	7.18576e-06	8.59301e-06
	35	Weighted median	0.281396	0.29387	1.325（0.745-2.357）	0.338288
	35	IVW	0.298638	0.257244	1.348（0.814-2.232）	0.245677
	35	Simple mode	1.0971	0.707879	2.995（0.748-11.996）	0.13044
	35	Weighted mode	0.156476	0.257907	1.169（0.705-1.939）	0.548071
Pulmonary embolism	35	MR Egger	-0.0319671	0.427171	0.969（0.419-2.237）	0.940798	0.00702597	0.752725	0	0.964448	0.0611089	0.0745094
	35	Weighted median	0.361717	0.286499	1.436（0.819-2.517）	0.206754
	35	IVW	0.0851996	0.212659	1.089（0.718-1.652）	0.688685
	35	Simple mode	0.527182	0.648738	1.694（0.475-6.042）	0.422085
	35	Weighted mode	0.0988517	0.299157	1.104（0.614-1.984）	0.743099
Cardiomyopathy	35	MR Egger	-0.235439	0.551349	0.790（0.268-2.328）	0.672135	0.00906539	0.742854	0	0.781589	0.037818	0.0468157
	35	Weighted median	0.146984	0.329934	1.158（0.607-2.211）	0.655962
	35	IVW	-0.0779363	0.27445	0.925（0.540-1.584）	0.776431
	35	Simple mode	0.239851	0.682091	1.271（0.334-4.839）	0.727278
	35	Weighted mode	-0.0533449	0.338823	0.948（0.488-1.842）	0.875828
Intracerebral hemmorrhage	35	MR Egger	0.104338	0.575317	1.110（0.359-3.428）	0.857196	0.00944931	0.655475	0	0.394957	0.402062	0.440116
	35	Weighted median	-0.126981	0.402245	0.881（0.400-1.938）	0.752245
	35	IVW	-0.119382	0.286576	0.887（0.506-1.556）	0.676984
	35	Simple mode	-0.783011	0.847846	0.457（0.087-2.408）	0.36224
	35	Weighted mode	-0.0697527	0.414627	0.933（0.414-2.102）	0.867399
Subarachnoid hemmorrhage	35	MR Egger	0.383837	0.601458	1.468（0.452-4.772）	0.527762	0.00987102	0.295077	0	0.597013	0.867196	0.858437
	35	Weighted median	-0.254393	0.407593	0.775（0.349-1.724）	0.532539
	35	IVW	-0.168825	0.303195	0.845（0.466-1.530）	0.577649
	35	Simple mode	-0.349782	0.796863	0.705（0.148-3.360）	0.663476
	35	Weighted mode	-0.0651575	0.409339	0.937（0.420-2.090）	0.874471
Ischemic stroke	37	MR Egger	-0.104758	0.250927	0.901（0.551-1.473）	0.678876	0.00401004	0.573591	0	0.993735	0.0941077	0.106738
	37	Weighted median	-0.0888162	0.162317	0.915（0.666-1.258）	0.584256
	37	IVW	0.0199304	0.120476	1.020（0.806-1.292）	0.868605
	37	Simple mode	0.126814	0.318179	1.135（0.608-2.118）	0.692571
	37	Weighted mode	-0.0437741	0.167439	0.957（0.689-1.329）	0.795248
Transient ischemic attack	35	MR Egger	0.540369	0.330712	1.717（0.898-3.282）	0.111774	0.0054326	0.0425032	1	0.88477	0.0215173	0.00580656
	35	Weighted median	0.17632	0.217748	1.193（0.778-1.828）	0.418089
	35	IVW	-0.0623496	0.174975	0.940（0.667-1.324）	0.721591
	35	Simple mode	-0.506989	0.444799	0.602（0.252-1.440）	0.26233
	35	Weighted mode	0.166674	0.187384	1.181（0.818-1.706）	0.379997
DVT of lower extremities	35	MR Egger	0.0620021	0.412711	1.064（0.474-2.389）	0.881497	0.00678748	0.279871	0	0.0295319	0.12774	0.119185
	35	Weighted median	0.0233304	0.290895	1.024（0.579-1.810）	0.936076
	35	IVW	0.453475	0.208877	1.574（1.045-2.370）	0.0299305
	35	Simple mode	0.348071	0.582037	1.416（0.453-4.432）	0.553788
	35	Weighted mode	-0.0475409	0.259616	0.954（0.573-1.586）	0.855791
T2DM	35	MR Egger	1.01776	0.512007	2.767（1.014-7.548）	0.0551845	0.00842074	0.713794	6	1.22252e-06	2.64558e-49	4.5744e-49
	35	Weighted median	0.662868	0.128456	1.940（1.508-2.496）	2.46614e-07
	35	IVW	1.18131	0.254958	3.259（1.977-5.371）	3.59793e-06
	35	Simple mode	0.966365	0.276591	2.628（1.528-4.520）	0.00134348
	35	Weighted mode	0.65857	0.125636	1.932（1.510-2.471）	8.33677e-06
Obesity	35	MR Egger	0.672319	0.971119	1.959（0.292-13.141）	0.493584	0.0159691	0.42841	8	0.0104673	6.36215e-92	1.92245e-93
	35	Weighted median	0.337214	0.187674	1.401（0.970-2.024）	0.0723662
	35	IVW	1.34472	0.487106	3.837（1.477-9.969）	0.00576905
	35	Simple mode	0.376518	0.351055	1.457（0.732-2.900）	0.291034
	35	Weighted mode	0.299313	0.168379	1.349（0.970-1.876）	0.0844128
NAFLD	35	MR Egger	0.360855	1.03655	1.435（0.188-10.941）	0.729953	0.0170433	0.564837	1	0.735604	0.000224804	0.000275321
	35	Weighted median	-0.34182	0.559169	0.710（0.237-2.126）	0.541001
	35	IVW	-0.159718	0.517464	0.852（0.309-2.350）	0.757583
	35	Simple mode	-1.78923	1.27989	0.167（0.014-2.053）	0.17118
	35	Weighted mode	-0.477794	0.543866	0.620（0.214-1.801）	0.385831
CKD	35	MR Egger	-0.446319	0.428179	0.640（0.276-1.481）	0.304819	0.00704543	0.239161	0	0.862182	0.0764233	0.0658621
	35	Weighted median	-0.29157	0.275743	0.747（0.435-1.283）	0.29033
	35	IVW	-0.00312049	0.217364	0.997（0.651-1.526）	0.988546
	35	Simple mode	-0.351306	0.557999	0.704（0.236-2.101）	0.533177
	35	Weighted mode	-0.306392	0.272072	0.736（0.432-1.255）	0.26799
waist - hip ratio							MR-Egger-Intercept		MR-PRESSO (outlier-correction)		heterogeneity
OUTCOMES（CMD ）	SNP		Beta	Se	OR 95%CI	P	Intercept(SE)	P value	No. of outlier	P value	MR Egger	IVW
Heart failure	220	MR Egger	0.00222406	0.118315	1.002（0.795-1.264）	0.98502	0.00238646	0.824288	1	0.621079	4.49535e-07	5.55658e-07
	220	Weighted median	0.0897856	0.0652108	1.094（0.963-1.243）	0.168558
	220	IVW	0.0264357	0.0461198	1.027（0.938-1.124）	0.566512
	220	Simple mode	0.0846588	0.151419	1.088（0.809-1.464）	0.576663
	220	Weighted mode	0.0846588	0.0983238	1.088（0.898-1.320）	0.390169
Atrial fibrillation and flutter	220	MR Egger	-0.0812116	0.172985	0.922（0.657-1.294）	0.639201	0.00348905	0.632377	11	0.883154	1.5891e-48	2.2043e-48
	220	Weighted median	0.0270742	0.0769127	1.027（0.884-1.195）	0.72483
	220	IVW	-0.00492317	0.0674404	0.995（0.872-1.136）	0.941806
	220	Simple mode	-0.0143921	0.212552	0.986（0.650-1.495）	0.946077
	220	Weighted mode	0.0759805	0.11915	1.079（0.854-1.363）	0.524342
Ischemic heart disease	220	MR Egger	0.230622	0.119835	1.259（0.996-1.593）	0.0555942	0.00241832	0.544705	9	1.02778e-05	1.15914e-41	1.394e-41
	220	Weighted median	0.20519	0.0489889	1.228（1.115-1.351）	2.80796e-05
	220	IVW	0.163722	0.0468362	1.178（1.075-1.291）	0.000472924
	220	Simple mode	0.0951463	0.140027	1.100（0.836-1.447）	0.497548
	220	Weighted mode	0.260661	0.0881963	1.298（1.092-1.543）	0.00346354
Coronary atherosclerosis	220	MR Egger	0.238832	0.137705	1.270（0.969-1.663）	0.084265	0.0027784	0.685009	13	1.06778e-07	2.5798e-44	3.79066e-44
	220	Weighted median	0.270154	0.0552132	1.310（1.176-1.460）	9.93504e-07
	220	IVW	0.187356	0.0537648	1.206（1.085-1.340）	0.000492612
	220	Simple mode	0.328654	0.147025	1.389（1.041-1.853）	0.0264031
	220	Weighted mode	0.368697	0.0970255	1.446（1.195-1.749）	0.000187518
Angina pectoris	220	MR Egger	0.319397	0.142983	1.376（1.040-1.821）	0.0265104	0.00288581	0.485776	10	1.82956e-08	1.74654e-30	1.91672e-30
	220	Weighted median	0.312315	0.0643287	1.367（1.205-1.550）	1.20399e-06
	220	IVW	0.227537	0.0559322	1.256（1.125-1.401）	4.74008e-05
	220	Simple mode	0.391917	0.185263	1.480（1.029-2.128）	0.035521
	220	Weighted mode	0.373111	0.113747	1.452（1.162-1.815）	0.00120682
Unstable angina pectoris	220	MR Egger	0.365373	0.181202	1.441（1.010-2.056）	0.0449867	0.0036539	0.394128	2	0.000803137	3.02124e-12	3.02763e-12
	220	Weighted median	0.324856	0.093993	1.384（1.151-1.664）	0.000547906
	220	IVW	0.222946	0.0707375	1.250（1.088-1.436）	0.00162299
	220	Simple mode	0.505175	0.307148	1.657（0.908-3.026）	0.10146
	220	Weighted mode	0.505175	0.215171	1.657（1.087-2.527）	0.0197771
Myocardial infarction	220	MR Egger	0.179537	0.157403	1.197（0.878-1.629）	0.255279	0.00317492	0.915013	6	0.000823196	5.59645e-22	8.30238e-22
	220	Weighted median	0.206345	0.0736332	1.229（1.064-1.420）	0.00507342
	220	IVW	0.195018	0.0613488	1.215（1.078-1.371）	0.00147864
	220	Simple mode	0.0477193	0.208646	1.049（0.697-1.579）	0.819308
	220	Weighted mode	0.193712	0.134484	1.214（0.933-1.580）	0.151181
Major coronary heart disease event	220	MR Egger	0.292306	0.133783	1.340（1.031-1.741）	0.0299595	0.00269988	0.328414	8	1.72117e-05	2.04906e-37	1.46379e-37
	220	Weighted median	0.28932	0.055755	1.336（1.197-1.490）	2.11282e-07
	220	IVW	0.171725	0.0523727	1.187（1.072-1.316）	0.00104208
	220	Simple mode	0.354931	0.163311	1.426（1.035-1.964）	0.0308267
	220	Weighted mode	0.392077	0.109725	1.480（1.194-1.835）	0.000433537
aortic aneurysm	220	MR Egger	0.357584	0.212678	1.430（0.942-2.169）	0.0941298	0.00429024	0.443192	0	0.0014438	2.85426e-07	3.02949e-07
	220	Weighted median	0.286432	0.114556	1.332（1.064-1.667）	0.0124066
	220	IVW	0.20718	0.0829928	1.230（1.046-1.448）	0.0125475
	220	Simple mode	0.605255	0.336748	1.832（0.947-3.544）	0.0736574
	220	Weighted mode	0.512433	0.22072	1.669（1.083-2.573）	0.0211713
Abdominal aortic aneurysm (AAA)	220	MR Egger	0.511196	0.308228	1.667（0.911-3.051）	0.0986545	0.00621668	0.423144	0	0.00148962	1.00229e-07	1.04724e-07
	220	Weighted median	0.488888	0.164861	1.631（1.180-2.252）	0.00302237
	220	IVW	0.283451	0.120164	1.328（1.049-1.680）	0.0183305
	220	Simple mode	0.669897	0.459595	1.954（0.794-4.810）	0.146388
	220	Weighted mode	0.566522	0.275514	1.762（1.027-3.024）	0.0409457
Hypertension	220	MR Egger	0.124571	0.127006	1.133（0.883-1.453）	0.327763	0.00256245	0.220674	19	4.74377e-12	4.45078e-111	5.2649e-112
	220	Weighted median	0.246969	0.0432142	1.280（1.176-1.393）	1.09699e-08
	220	IVW	0.268146	0.0497201	1.308（1.186-1.441）	6.92442e-08
	220	Simple mode	0.472602	0.118345	1.604（1.272-2.023）	8.89146e-05
	220	Weighted mode	0.258075	0.0727818	1.294（1.122-1.493）	0.000478457
Non-rheumatic valve diseases	220	MR Egger	0.10022	0.143942	1.105（0.834-1.466）	0.487013	0.00290301	0.252463	3	0.11316	3.50062e-12	2.75496e-12
	220	Weighted median	-7.92725e-06	0.0733674	1.000（0.866-1.155）	0.999914
	220	IVW	-0.0518226	0.056264	0.949（0.850-1.060）	0.357018
	220	Simple mode	-0.105452	0.185951	0.900（0.625-1.296）	0.571231
	220	Weighted mode	-0.00474393	0.107514	0.995（0.806-1.229）	0.964846
Peripheral artery disease	220	MR Egger	0.120344	0.182246	1.128（0.789-1.612）	0.509735	0.00367967	0.190974	2	1.10648e-08	1.69437e-11	1.14956e-11
	220	Weighted median	0.267466	0.0945059	1.307（1.086-1.573）	0.0046526
	220	IVW	0.340351	0.0714247	1.405（1.222-1.617）	1.88696e-06
	220	Simple mode	0.217851	0.280943	1.243（0.717-2.157）	0.438922
	220	Weighted mode	0.194851	0.185562	1.215（0.845-1.748）	0.294848
Pulmonary embolism	220	MR Egger	-0.0554989	0.199706	0.946（0.640-1.399）	0.78135	0.00402877	0.972488	0	0.4337	1.72294e-11	2.30763e-11
	220	Weighted median	-0.0405601	0.0981774	0.960（0.792-1.164）	0.679511
	220	IVW	-0.0491518	0.0778701	0.952（0.817-1.109）	0.527908
	220	Simple mode	-0.359394	0.308579	0.698（0.381-1.278）	0.245418
	220	Weighted mode	-0.454913	0.22798	0.635（0.406-0.992）	0.0472376
Cardiomyopathy	220	MR Egger	0.14965	0.264815	1.161（0.691-1.952）	0.572579	0.00534293	0.567206	1	0.598646	7.01436e-05	7.83688e-05
	220	Weighted median	-0.0845344	0.154849	0.919（0.678-1.245）	0.585124
	220	IVW	0.00996966	0.10334	1.010（0.825-1.237）	0.923144
	220	Simple mode	-0.400789	0.398352	0.670（0.307-1.462）	0.315469
	220	Weighted mode	0.0456125	0.268839	1.047（0.618-1.773）	0.865431
Intracerebral hemmorrhage	220	MR Egger	0.100578	0.2787	1.106（0.640-1.909）	0.718537	0.00562171	0.963179	1	0.179573	5.39648e-05	6.48567e-05
	220	Weighted median	-0.0590878	0.152729	0.943（0.699-1.272）	0.698845
	220	IVW	0.112435	0.108634	1.119（0.904-1.385）	0.300673
	220	Simple mode	-0.354663	0.396757	0.701（0.322-1.527）	0.372354
	220	Weighted mode	-0.167997	0.255999	0.845（0.512-1.396）	0.512358
Subarachnoid hemmorrhage	220	MR Egger	0.324083	0.295632	1.383（0.775-2.468）	0.274184	0.00596388	0.169213	0	0.462106	6.26557e-05	4.95927e-05
	220	Weighted median	-0.120072	0.153297	0.887（0.657-1.198）	0.433473
	220	IVW	-0.0511309	0.115987	0.950（0.757-1.193）	0.659335
	220	Simple mode	-0.552325	0.436451	0.576（0.245-1.354）	0.20704
	220	Weighted mode	-0.0543206	0.294112	0.947（0.532-1.686）	0.85364
Ischemic stroke	235	MR Egger	0.142961	0.127039	1.154（0.899-1.480）	0.261609	0.00258229	0.795615	1	0.00182932	8.55561e-10	1.08603e-09
	235	Weighted median	0.133707	0.0665825	1.143（1.003-1.302）	0.0446289
	235	IVW	0.1733	0.0494092	1.189（1.079-1.310）	0.000452421
	235	Simple mode	0.193275	0.182781	1.213（0.848-1.736）	0.291411
	235	Weighted mode	0.154958	0.130024	1.168（0.905-1.507）	0.23456
Transient ischemic attack	220	MR Egger	0.0457685	0.122467	1.047（0.823-1.331）	0.708974	0.00247043	0.403104	1	0.00424303	0.00971349	0.00997929
	220	Weighted median	0.176051	0.0682142	1.192（1.043-1.363）	0.00985542
	220	IVW	0.1402	0.0478354	1.151（1.048-1.264）	0.00337994
	220	Simple mode	0.256431	0.178357	1.292（0.911-1.833）	0.151935
	220	Weighted mode	0.239641	0.127492	1.271（0.990-1.632）	0.061484
DVT of lower extremities	220	MR Egger	-0.339305	0.204812	0.712（0.477-1.064）	0.0990253	0.00413275	0.252705	3	0.0581958	1.11518e-12	8.70532e-13
	220	Weighted median	-0.272347	0.0977223	0.762（0.629-0.922）	0.00532062
	220	IVW	-0.123109	0.0801211	0.884（0.756-1.035）	0.124406
	220	Simple mode	-0.426817	0.275614	0.653（0.380-1.121）	0.122921
	220	Weighted mode	-0.451669	0.208374	0.637（0.423-0.958）	0.0312684
T2DM	220	MR Egger	0.271103	0.1785	1.311（0.924-1.861）	0.130264	0.00360126	0.0922887	25	8.15775e-25	2.29674e-189	1.35242e-192
	220	Weighted median	0.438247	0.0543312	1.540（1.393-1.724）	7.25141e-16
	220	IVW	0.548897	0.0700889	1.731（1.509-1.986）	4.82325e-15
	220	Simple mode	0.53414	0.17476	1.706（1.211-2.403）	0.00251839
	220	Weighted mode	0.53414	0.136749	1.706（1.305-2.230）	0.000125021
Obesity	220	MR Egger	0.0218525	0.134989	1.022（0.784-1.332）	0.871547	0.00272357	0.185795	1	0.00257013	2.85303e-12	1.86375e-12
	220	Weighted median	-0.113987	0.0686113	0.893（0.780-1.021）	0.096645
	220	IVW	-0.143058	0.0528683	0.867（0.781-0.961）	0.00681143
	220	Simple mode	-0.177482	0.236002	0.837（0.527-1.330）	0.452838
	220	Weighted mode	-0.0773383	0.15381	0.926（0.685-1.251）	0.615599
NAFLD	220	MR Egger	0.955425	0.327382	2.600（1.369-4.939）	0.00388736	0.00662431	0.365468	1	8.43109e-08	0.00890674	0.00899975
	220	Weighted median	0.885261	0.18705	2.424（1.680-3.497）	2.21486e-06
	220	IVW	0.682687	0.129308	1.979（1.536-2.550）	1.29504e-07
	220	Simple mode	0.882664	0.528441	2.417（0.858-6.810）	0.0962851
	220	Weighted mode	1.05772	0.320774	2.880（1.536-5.400）	0.00113861
CKD	220	MR Egger	0.102009	0.176616	1.107（0.783-1.565）	0.564148	0.00356265	0.689811	2	0.0489809	0.000607504	0.000691441
	220	Weighted median	0.162302	0.0944709	1.176（0.977-1.415）	0.0857952
	220	IVW	0.166985	0.068855	1.182（1.033-1.353）	0.0153013
	220	Simple mode	0.322151	0.303972	1.380（0.761-2.504）	0.290402
	220	Weighted mode	0.259844	0.237922	1.297（0.813-2.067）	0.275972
Alcohol intake frequency							MR-Egger-Intercept		MR-PRESSO (outlier-correction)		heterogeneity
OUTCOMES（CMD ）	SNP		Beta	Se	OR 95%CI	P	Intercept(SE)	P value	No. of outlier	P value	MR Egger	IVW
Heart failure	86	MR Egger	0.153827	0.192803	1.166（0.799-1.702）	0.42721	0.00452594	0.983911	0	0.013816	0.00232934	0.0029108
	86	Weighted median	0.0682914	0.085016	1.071（0.906-1.265）	0.421815
	86	IVW	0.157522	0.0612532	1.171（1.038-1.320）	0.0101215
	86	Simple mode	0.0757354	0.211228	1.079（0.713-1.632）	0.720822
	86	Weighted mode	0.00269833	0.14706	1.003（0.752-1.338）	0.985404
Atrial fibrillation and flutter	86	MR Egger	-0.127067	0.271591	0.881（0.517-1.500）	0.641096	0.00637624	0.330963	4	0.0504941	4.40409e-16	3.1149e-16
	86	Weighted median	0.139401	0.0912241	1.150（0.961-1.375）	0.126485
	86	IVW	0.124598	0.0867114	1.133（0.956-1.343）	0.150737
	86	Simple mode	0.325535	0.239173	1.385（0.867-2.213）	0.177084
	86	Weighted mode	0.253908	0.188157	1.289（0.891-1.864）	0.180777
Ischemic heart disease	86	MR Egger	0.253957	0.23388	1.289（0.815-2.039）	0.280653	0.00548785	0.52862	3	0.0025245	3.1975e-31	3.52864e-31
	86	Weighted median	0.0719034	0.0645272	1.075（0.947-1.219）	0.265145
	86	IVW	0.113672	0.0741978	1.120（0.969-1.296）	0.12552
	86	Simple mode	0.0218639	0.1372	1.022（0.781-1.337）	0.873765
	86	Weighted mode	0.0218639	0.132364	1.022（0.789-1.325）	0.869194
Coronary atherosclerosis	86	MR Egger	0.175559	0.27792	1.192（0.691-2.055）	0.529306	0.00652009	0.66844	3	0.0185213	1.12079e-36	1.72326e-36
	86	Weighted median	0.0825567	0.0720773	1.086（0.943-1.251）	0.252047
	86	IVW	0.0623065	0.0879375	1.064（0.896-1.264）	0.478615
	86	Simple mode	0.0359982	0.142235	1.037（0.784-1.370）	0.80081
	86	Weighted mode	0.102451	0.130958	1.108（0.857-1.432）	0.436202
Angina pectoris	86	MR Egger	0.331847	0.264377	1.394（0.830-2.340）	0.212885	0.00620315	0.521831	2	0.000233366	1.01768e-19	1.16522e-19
	86	Weighted median	0.222997	0.0815247	1.250（1.065-1.466）	0.00623188
	86	IVW	0.170632	0.08383	1.186（1.006-1.398）	0.0418058
	86	Simple mode	0.198681	0.204128	1.220（0.818-1.820）	0.333157
	86	Weighted mode	0.198681	0.18574	1.220（0.848-1.755）	0.287793
Unstable angina pectoris	86	MR Egger	0.204134	0.371965	1.226（0.592-2.543）	0.5846	0.00872715	0.629138	1	0.191088	1.43448e-15	1.94843e-15
	86	Weighted median	0.0635198	0.126351	1.066（0.832-1.365）	0.615158
	86	IVW	0.0331967	0.117766	1.034（0.821-1.302）	0.778031
	86	Simple mode	0.0044371	0.382183	1.004（0.475-2.124）	0.990764
	86	Weighted mode	0.398076	0.39055	1.489（0.693-3.201）	0.310967
Myocardial infarction	86	MR Egger	0.307349	0.34692	1.360（0.689-2.684）	0.378182	0.00814576	0.480697	2	0.0180428	7.62219e-31	7.25743e-31
	86	Weighted median	0.176009	0.0906886	1.192（0.998-1.424）	0.0522815
	86	IVW	0.0745589	0.110794	1.077（0.867-1.339）	0.500979
	86	Simple mode	0.19041	0.207544	1.210（0.805-1.817）	0.361506
	86	Weighted mode	0.19041	0.145749	1.210（0.909-1.610）	0.194931
Major coronary heart disease event	86	MR Egger	0.155144	0.294246	1.168（0.656-2.079）	0.599403	0.00690385	0.782108	2	0.0161828	6.0296e-43	1.14597e-42
	86	Weighted median	0.220217	0.0733835	1.246（1.079-1.439）	0.00269179
	86	IVW	0.0777528	0.0931946	1.081（0.900-1.297）	0.404109
	86	Simple mode	0.305885	0.186568	1.358（0.942-1.957）	0.104798
	86	Weighted mode	0.252674	0.126269	1.287（1.005-1.649）	0.0485751
aortic aneurysm	86	MR Egger	-0.0967996	0.327015	0.908（0.478-1.723）	0.767953	0.00767819	0.205294	0	0.00374942	0.0206036	0.017596
	86	Weighted median	0.325872	0.14467	1.385（1.043-1.839）	0.024289
	86	IVW	0.298726	0.104941	1.348（1.098-1.656）	0.00441884
	86	Simple mode	0.441076	0.336099	1.554（0.804-3.004）	0.192939
	86	Weighted mode	0.248573	0.26508	1.282（0.763-2.156）	0.351041
Abdominal aortic aneurysm (AAA)	86	MR Egger	-0.414767	0.488959	0.660（0.253-1.722）	0.398701	0.0114892	0.136759	0	0.0299222	0.00330714	0.00225101
	86	Weighted median	0.302801	0.209361	1.354（0.898-2.040）	0.148089
	86	IVW	0.280881	0.158234	1.324（0.971-1.806）	0.0758815
	86	Simple mode	0.391412	0.553597	1.479（0.500-4.377）	0.481479
	86	Weighted mode	0.328979	0.427958	1.390（0.601-3.215）	0.444192
Hypertension	86	MR Egger	0.038392	0.211097	1.039（0.687-1.572）	0.856124	0.0049506	0.355211	8	0.000351886	2.46894e-43	1.04041e-43
	86	Weighted median	0.141873	0.0588717	1.152（1.027-1.293）	0.015958
	86	IVW	0.224504	0.0669139	1.252（1.098-1.427）	0.000793338
	86	Simple mode	-0.0944169	0.199753	0.910（0.615-1.346）	0.637661
	86	Weighted mode	0.357359	0.158582	1.430（1.048-1.951）	0.0268035
Non-rheumatic valve diseases	86	MR Egger	0.352863	0.220899	1.423（0.923-2.194）	0.113933	0.00518439	0.144679	0	0.767992	0.00107453	0.000711625
	86	Weighted median	0.0538776	0.0958191	1.055（0.875-1.273）	0.573923
	86	IVW	0.044629	0.0709533	1.046（0.910-1.202）	0.529355
	86	Simple mode	0.0561641	0.269956	1.058（0.623-1.795）	0.835688
	86	Weighted mode	0.220678	0.29124	1.247（0.705-2.207）	0.450716
Peripheral artery disease	86	MR Egger	0.021033	0.291534	1.021（0.577-1.808）	0.942657	0.00683744	0.689228	1	0.0929855	0.000266885	0.000328548
	86	Weighted median	0.195041	0.121672	1.215（0.957-1.543）	0.108933
	86	IVW	0.131962	0.0921542	1.141（0.953-1.367）	0.152154
	86	Simple mode	0.514752	0.303821	1.673（0.922-3.035）	0.093877
	86	Weighted mode	0.346623	0.247162	1.414（0.871-2.296）	0.164434
Pulmonary embolism	86	MR Egger	-0.235363	0.260543	0.790（0.474-1.317）	0.36892	0.006116	0.312468	0	0.749726	0.25777	0.255891
	86	Weighted median	-0.0869711	0.123655	0.917（0.719-1.168）	0.481845
	86	IVW	0.0155275	0.0832219	1.016（0.863-1.196）	0.85199
	86	Simple mode	-0.126974	0.308077	0.881（0.482-1.611）	0.681267
	86	Weighted mode	-0.126974	0.238052	0.881（0.552-1.404）	0.595158
Cardiomyopathy	86	MR Egger	0.576554	0.33897	1.780（0.916-3.459）	0.0926609	0.0079501	0.219658	0	0.0687043	0.157262	0.146023
	86	Weighted median	0.239579	0.154421	1.271（0.939-1.720）	0.12079
	86	IVW	0.179061	0.10798	1.196（0.968-1.478）	0.097261
	86	Simple mode	0.470219	0.387607	1.600（0.749-3.421）	0.22844
	86	Weighted mode	0.361488	0.276719	1.435（0.835-2.469）	0.194963
Intracerebral hemmorrhage	86	MR Egger	0.836804	0.403182	2.309（1.048-5.089）	0.0409989	0.00945839	0.165392	0	0.00780706	0.318006	0.291074
	86	Weighted median	0.395472	0.196245	1.485（1.011-2.182）	0.0438839
	86	IVW	0.301934	0.129003	1.352（1.050-1.742）	0.0192571
	86	Simple mode	0.438013	0.433878	1.550（0.662-3.627）	0.315586
	86	Weighted mode	0.457429	0.300014	1.580（0.878-2.845）	0.131048
Subarachnoid hemmorrhage	86	MR Egger	0.576554	0.33897	1.780（0.916-3.459）	0.0926609	0.0079501	0.219658	0	0.0687043	0.157262	0.146023
	86	Weighted median	0.239579	0.159166	1.271（0.930-1.736）	0.13227
	86	IVW	0.179061	0.10798	1.196（0.968-1.478）	0.097261
	86	Simple mode	0.470219	0.384008	1.600（0.754-3.397）	0.224145
	86	Weighted mode	0.361488	0.282811	1.435（0.825-2.499）	0.204659
Ischemic stroke	94	MR Egger	0.00900102	0.119106	1.009（0.799-1.274）	0.939924	0.00302436	0.422943	0	0.072116	0.0406365	0.0423318
	94	Weighted median	-0.0144403	0.0860274	0.986（0.833-1.167）	0.866696
	94	IVW	0.094516	0.0537423	1.099（0.989-1.221）	0.0786303
	94	Simple mode	0.250249	0.200335	1.284（0.867-1.902）	0.214744
	94	Weighted mode	-0.0245437	0.106748	0.976（0.792-1.203）	0.818657
Transient ischemic attack	86	MR Egger	0.0918505	0.194326	1.096（0.749-1.604）	0.637681	0.00455879	0.691461	0	0.538543	0.210856	0.229532
	86	Weighted median	0.0908733	0.0889196	1.095（0.920-1.303）	0.306794
	86	IVW	0.0184819	0.0615136	1.019（0.903-1.149）	0.763832
	86	Simple mode	0.171011	0.200184	1.187（0.801-1.757）	0.395356
	86	Weighted mode	0.136977	0.141493	1.147（0.809-1.513）	0.33575
DVT of lower extremities	86	MR Egger	0.325785	0.307883	1.385（0.758-2.533）	0.293023	0.00722816	0.834558	0	0.00545491	0.00209662	0.00259422
	86	Weighted median	0.257776	0.136692	1.294（0.990-1.692）	0.0593197
	86	IVW	0.264664	0.0978478	1.303（1.076-1.578）	0.00683341
	86	Simple mode	0.430355	0.30559	1.538（0.845-2.799）	0.162697
	86	Weighted mode	0.332617	0.203888	1.395（0.935-2.080）	0.106513
T2DM	86	MR Egger	-0.402692	0.333825	0.669（0.348-1.286）	0.231089	0.00782416	0.0196194	16	5.38393e-10	1.3972e-100	2.16861e-109
	86	Weighted median	0.27514	0.0725976	1.317（1.142-1.518）	0.000150692
	86	IVW	0.350851	0.108314	1.420（1.149-1.756）	0.00119861
	86	Simple mode	0.469538	0.160919	1.599（1.167-2.192）	0.00450839
	86	Weighted mode	0.411623	0.172158	1.509（1.077-2.115）	0.0190123
Obesity	86	MR Egger	-0.0296919	0.466905	0.971（0.389-2.424）	0.949445	0.0109325	0.22401	7	2.16561e-05	7.3556e-85	1.49567e-86
	86	Weighted median	0.173192	0.0980529	1.189（0.981-1.441）	0.0773443
	86	IVW	0.51347	0.146682	1.671（1.254-2.228）	0.000464277
	86	Simple mode	0.237635	0.245507	1.268（0.784-2.052）	0.335824
	86	Weighted mode	0.0988738	0.168844	1.104（0.793-1.537）	0.559702
NAFLD	86	MR Egger	0.702566	0.529387	2.019（0.715-5.698）	0.188061	0.0124371	0.349535	0	0.116992	0.15849	0.159439
	86	Weighted median	0.0798483	0.2431	1.083（0.673-1.744）	0.742565
	86	IVW	0.230759	0.169356	1.260（0.904-1.755）	0.173018
	86	Simple mode	-0.40127	0.621472	0.669（0.198-2.263）	0.520228
	86	Weighted mode	-0.274339	0.623362	0.760（0.224-2.579）	0.660984
CKD	86	MR Egger	0.0736286	0.305015	1.076（0.592-1.957）	0.809838	0.0071639	0.776651	2	0.0270009	0.00330075	0.004011
	86	Weighted median	0.151334	0.127869	1.163（0.905-1.495）	0.236607
	86	IVW	0.155844	0.0973609	1.169（0.966-1.414）	0.109448
	86	Simple mode	0.305914	0.303085	1.358（0.750-2.460）	0.31568
	86	Weighted mode	0.0619286	0.219505	1.064（0.692-1.636）	0.778531
Smoking							MR-Egger-Intercept		MR-PRESSO (outlier-correction)		heterogeneity
OUTCOMES（CMD ）	SNP		Beta	Se	OR 95%CI	P	Intercept(SE)	P value	No. of outlier	P value	MR Egger	IVW
Heart failure	20	MR Egger	0.150931	0.0878326	1.163（0.979-1.381）	0.102877	0.00589871	0.800489	0	0.0117878	0.0118617	0.0167708
	20	Weighted median	0.169096	0.0494231	1.184（1.075-1.305）	0.000623018
	20	IVW	0.132572	0.0496327	1.142（1.036-1.258）	0.0075611
	20	Simple mode	0.10595	0.102527	1.112（0.909-1.359）	0.3144
	20	Weighted mode	0.148069	0.047511	1.160（1.056-1.273）	0.00568178
Atrial fibrillation and flutter	20	MR Egger	-0.0364124	0.124988	0.964（0.755-1.232）	0.774132	0.00838241	0.544443	2	0.743424	3.14247e-07	3.68011e-07
	20	Weighted median	-0.0344263	0.0582086	0.966（0.862-1.083）	0.554233
	20	IVW	0.0265321	0.0712112	1.027（0.893-1.181）	0.709458
	20	Simple mode	0.117437	0.159449	1.125（0.823-1.537）	0.470411
	20	Weighted mode	9.29075e-05	0.0504604	1.000（0.906-1.104）	0.99855
Ischemic heart disease	20	MR Egger	-0.0530808	0.0891206	0.948（0.796-1.129）	0.558854	0.00598155	0.215383	3	0.0656934	4.98472e-07	1.07232e-07
	20	Weighted median	-0.0296421	0.041569	0.971（0.895-1.053）	0.475796
	20	IVW	0.0402167	0.0524857	1.041（0.939-1.154）	0.443533
	20	Simple mode	0.0720808	0.103952	1.075（0.877-1.318）	0.496448
	20	Weighted mode	-0.0113683	0.0373066	0.989（0.919-1.064）	0.763887
Coronary atherosclerosis	20	MR Egger	-0.0610182	0.0917838	0.941（0.786-1.126）	0.514604	0.00616278	0.229671	3	0.132366	2.80755e-05	1.00968e-05
	20	Weighted median	-0.0463001	0.0470623	0.955（0.871-1.047）	0.325212
	20	IVW	0.0320146	0.0539193	1.033（0.929-1.148）	0.55268
	20	Simple mode	0.0189393	0.116197	1.019（0.812-1.280）	0.872245
	20	Weighted mode	-0.0218266	0.0416683	0.978（0.902-1.062）	0.606462
Angina pectoris	20	MR Egger	-0.0348407	0.0954981	0.966（0.801-1.165）	0.719489	0.00640835	0.213113	2	0.0785729	0.000456473	0.000193304
	20	Weighted median	-0.0604014	0.0533548	0.941（0.848-1.045）	0.257605
	20	IVW	0.0656627	0.056254	1.068（0.956-1.192）	0.243108
	20	Simple mode	0.0815337	0.137145	1.085（0.829-1.420）	0.559186
	20	Weighted mode	-0.020715	0.0519089	0.979（0.885-1.084）	0.694295
Unstable angina pectoris	20	MR Egger	-0.0510811	0.144892	0.950（0.715-1.262）	0.728524	0.00972684	0.138846	2	0.0173533	0.000263623	5.5141e-05
	20	Weighted median	-0.0575396	0.0910014	0.944（0.790-1.128）	0.527195
	20	IVW	0.1319	0.086906	1.141（0.962-1.353）	0.129081
	20	Simple mode	0.239059	0.200867	1.270（0.857-1.883）	0.248652
	20	Weighted mode	-0.0250909	0.0760999	0.975（0.840-1.132）	0.745227
Myocardial infarction	20	MR Egger	0.0700069	0.100414	1.073（0.881-1.306）	0.494595	0.00673948	0.729361	1	0.308932	0.00687218	0.00959323
	20	Weighted median	0.0718797	0.0528546	1.075（0.969-1.192）	0.173845
	20	IVW	0.0987752	0.0567892	1.104（0.988-1.234）	0.0819766
	20	Simple mode	-0.0346028	0.111952	0.966（0.776-1.203）	0.760619
	20	Weighted mode	0.0696248	0.0528894	1.072（0.967-1.189）	0.203693
Major coronary heart disease event	20	MR Egger	-0.0361874	0.0995383	0.964（0.794-1.172）	0.720427	0.00668051	0.204089	3	0.248349	1.54661e-06	3.33264e-07
	20	Weighted median	0.0181566	0.0530216	1.018（0.918-1.130）	0.732021
	20	IVW	0.070754	0.0587485	1.073（0.957-1.204）	0.228452
	20	Simple mode	0.0947699	0.128386	1.099（0.855-1.414）	0.469434
	20	Weighted mode	-0.00809161	0.0455062	0.992（0.907-1.084）	0.860752
aortic aneurysm	20	MR Egger	0.245916	0.182435	1.279（0.894-1.828）	0.19439	0.0122785	0.755867	2	0.00861627	0.000257751	0.000397472
	20	Weighted median	0.457818	0.100776	1.581（1.297-1.926）	5.54783e-06
	20	IVW	0.292822	0.103321	1.340（1.095-1.641）	0.0045953
	20	Simple mode	0.458875	0.250001	1.582（0.969-2.583）	0.0821361
	20	Weighted mode	0.474639	0.103391	1.607（1.313-1.969）	0.000199608
Abdominal aortic aneurysm (AAA)	20	MR Egger	0.579677	0.260844	1.785（1.071-2.977）	0.0393174	0.0175945	0.503588	2	0.0231743	0.000251425	0.000283898
	20	Weighted median	0.70281	0.145626	2.019（1.518-2.686）	1.39213e-06
	20	IVW	0.434703	0.149263	1.545（1.153-2.069）	0.00358748
	20	Simple mode	0.43935	0.419044	1.552（0.683-3.528）	0.307583
	20	Weighted mode	0.717641	0.155523	2.050（1.511-2.780）	0.000189214
Hypertension	20	MR Egger	-0.110285	0.0752307	0.896（0.773-1.038）	0.159912	0.0050476	0.195708	3	0.99881	8.62079e-08	1.23469e-08
	20	Weighted median	-0.0615544	0.0294328	0.940（0.888-0.996）	0.0364964
	20	IVW	-0.0278661	0.0444798	0.973（0.891-1.061）	0.530994
	20	Simple mode	0.00738386	0.0737745	1.007（0.872-1.164）	0.921324
	20	Weighted mode	-0.0466465	0.0274976	0.954（0.904-1.007）	0.106137
Non-rheumatic valve diseases	20	MR Egger	0.110936	0.0721399	1.117（0.970-1.287）	0.141494	0.00484125	0.122481	0	0.889774	0.445924	0.348159
	20	Weighted median	0.0412369	0.0544888	1.042（0.937-1.160）	0.449172
	20	IVW	0.015611	0.0435177	1.016（0.933-1.106）	0.719799
	20	Simple mode	-0.15847	0.107599	0.853（0.691-1.054）	0.157184
	20	Weighted mode	0.0436047	0.0480098	1.045（0.951-1.148）	0.375125
Peripheral artery disease	20	MR Egger	0.384191	0.182145	1.468（1.028-2.098）	0.0491897	0.0122606	0.78201	2	1.79795e-06	2.43784e-08	4.44378e-08
	20	Weighted median	0.393353	0.0730161	1.482（1.284-1.710）	7.15582e-08
	20	IVW	0.425857	0.103096	1.531（1.251-1.874）	3.61657e-05
	20	Simple mode	0.488034	0.154629	1.629（1.203-2.206）	0.00520041
	20	Weighted mode	0.396492	0.0732863	1.487（1.288-1.716）	3.20703e-05
Pulmonary embolism	20	MR Egger	-0.0300584	0.103558	0.970（0.792-1.189）	0.774937	0.00694642	0.248679	0	0.51266	0.387033	0.360213
	20	Weighted median	-0.0123612	0.0811429	0.988（0.842-1.158）	0.87892
	20	IVW	0.07058	0.0606449	1.073（0.953-1.209）	0.244495
	20	Simple mode	0.0594421	0.160483	1.061（0.775-1.454）	0.715185
	20	Weighted mode	0.0154325	0.0714249	1.016（0.883-1.168）	0.831238
Cardiomyopathy	20	MR Egger	-0.0406027	0.126466	0.960（0.749-1.230）	0.751866	0.00849532	0.748922	0	0.904309	0.685107	0.737318
	20	Weighted median	-0.0181882	0.10016	0.982（0.807-1.195）	0.855904
	20	IVW	-0.00709874	0.073259	0.993（0.860-1.146）	0.922806
	20	Simple mode	0.0176884	0.179932	1.018（0.715-1.448）	0.922719
	20	Weighted mode	0.00497429	0.0953016	1.005（0.834-1.211）	0.958918
Intracerebral hemmorrhage	20	MR Egger	0.28766	0.205596	1.333（0.891-1.995）	0.178764	0.013797	0.287461	1	0.123749	0.0301272	0.0247735
	20	Weighted median	0.176014	0.125108	1.192（0.933-1.524）	0.159458
	20	IVW	0.103969	0.119741	1.110（0.877-1.403）	0.385241
	20	Simple mode	0.0150938	0.223951	1.015（0.655-1.575）	0.946969
	20	Weighted mode	0.198227	0.11126	1.219（0.980-1.516）	0.0907971
Subarachnoid hemmorrhage	20	MR Egger	0.239622	0.195106	1.271（0.867-1.863）	0.235203	0.0131256	0.423815	0	0.203129	0.138977	0.147068
	20	Weighted median	0.160784	0.139254	1.174（0.894-1.543）	0.248252
	20	IVW	0.109453	0.11202	1.116（0.896-1.390）	0.328525
	20	Simple mode	-0.254687	0.309295	0.775（0.423-1.421）	0.420472
	20	Weighted mode	0.358545	0.152848	1.431（1.061-1.931）	0.0299928
Ischemic stroke	21	MR Egger	-0.0220321	0.0956185	0.978（0.811-1.180）	0.820231	0.00610382	0.405321	0	0.369631	0.029157	0.029734
	21	Weighted median	0.0100969	0.058228	1.010（0.901-1.132）	0.862334
	21	IVW	0.0452349	0.0534431	1.046（0.942-1.162）	0.397322
	21	Simple mode	0.0343467	0.120599	1.035（0.817-1.311）	0.778726
	21	Weighted mode	0.014652	0.0545422	1.015（0.912-1.129）	0.790961
Transient ischemic attack	20	MR Egger	0.0442873	0.080736	1.045（0.892-1.224）	0.590058	0.00541918	0.774284	0	0.769083	0.253386	0.302835
	20	Weighted median	0.0556689	0.0575085	1.057（0.945-1.183）	0.333039
	20	IVW	0.0251263	0.0456189	1.025（0.938-1.121）	0.58178
	20	Simple mode	-0.00820276	0.112032	0.992（0.796-1.235）	0.942398
	20	Weighted mode	0.0400478	0.0545586	1.041（0.935-1.158）	0.471891
DVT of lower extremities	20	MR Egger	-0.0557643	0.120413	0.946（0.747-1.198）	0.648837	0.00807653	0.0949201	0	0.105688	0.118595	0.0572493
	20	Weighted median	0.0198774	0.076048	1.020（0.879-1.184）	0.7938
	20	IVW	0.11726	0.0735103	1.124（0.974-1.299）	0.110679
	20	Simple mode	0.0594111	0.166428	1.061（0.766-1.471）	0.725042
	20	Weighted mode	0.0521654	0.0757272	1.054（0.908-1.222）	0.499238
T2DM	20	MR Egger	-0.12854	0.0746174	0.879（0.760-1.018）	0.102087	0.00500638	0.0441887	3	0.0213197	0.000151677	3.2765e-06
	20	Weighted median	-0.0748062	0.0412679	0.928（0.856-1.006）	0.0698788
	20	IVW	0.00307246	0.0472164	1.003（0.914-1.100）	0.948117
	20	Simple mode	-0.00147429	0.0869015	0.999（0.842-1.184）	0.986641
	20	Weighted mode	-0.0598258	0.0393576	0.942（0.872-1.017）	0.144964
Obesity	20	MR Egger	-0.0971946	0.0897818	0.907（0.761-1.082）	0.293292	0.00602579	0.0712499	3	0.03498	0.0220375	0.00508818
	20	Weighted median	-0.065813	0.0598504	0.936（0.833-1.053）	0.271495
	20	IVW	0.0431064	0.0555439	1.044（0.936-1.164）	0.437703
	20	Simple mode	0.262426	0.1462	1.300（0.976-1.731）	0.0885824
	20	Weighted mode	-0.0667802	0.0601243	0.935（0.831-1.052）	0.280555
NAFLD	20	MR Egger	-0.276104	0.19974	0.759（0.513-1.122）	0.183789	0.0133991	0.158002	0	0.836606	0.534015	0.456091
	20	Weighted median	-0.212274	0.153355	0.809（0.599-1.092）	0.166296
	20	IVW	-0.0362483	0.115724	0.964（0.769-1.210）	0.754107
	20	Simple mode	0.546614	0.345862	1.727（0.877-3.402）	0.13051
	20	Weighted mode	-0.185551	0.142696	0.831（0.628-1.099）	0.209043
CKD	20	MR Egger	0.0615394	0.111856	1.063（0.854-1.324）	0.588969	0.00751386	0.236205	0	0.0159024	0.245876	0.215898
	20	Weighted median	0.241658	0.0851022	1.273（1.078-1.504）	0.00451674
	20	IVW	0.17322	0.0657058	1.189（1.045-1.353）	0.00838163
	20	Simple mode	0.39209	0.179666	1.480（1.041-2.105）	0.0418437
	20	Weighted mode	0.267625	0.0935984	1.307（1.088-1.570）	0.010036
Sedentary behavior							MR-Egger-Intercept		MR-PRESSO (outlier-correction)		heterogeneity
OUTCOMES（CMD ）	SNP		Beta	Se	OR 95%CI	P	Intercept(SE)	P value	No. of outlier	P value	MR Egger	IVW
Heart failure	98	MR Egger	0.946055	0.605567	2.576（0.786-8.440）	0.121516	0.0069255	0.303072	0	0.00535237	9.44243e-05	8.5457e-05
	98	Weighted median	0.357626	0.153398	1.430（1.059-1.931）	0.0197347
	98	IVW	0.331656	0.120928	1.393（1.099-1.766）	0.00609559
	98	Simple mode	1.05811	0.402286	2.881（1.309-6.338）	0.00992443
	98	Weighted mode	0.198097	0.388092	1.219（0.570-2.608）	0.610904
Atrial fibrillation and flutter	98	MR Egger	0.258835	0.703295	1.295（0.326-5.141）	0.71366	0.00804227	0.894457	2	0.00420843	3.84363e-09	5.54025e-09
	98	Weighted median	0.408123	0.157162	1.504（1.105-2.047）	0.0094088
	98	IVW	0.350506	0.139612	1.420（1.080-1.867）	0.0120535
	98	Simple mode	0.452404	0.44334	1.572（0.659-3.748）	0.310056
	98	Weighted mode	0.430542	0.390674	1.538（0.715-3.308）	0.273167
Ischemic heart disease	98	MR Egger	0.67238	0.481139	1.959（0.763-5.030）	0.165492	0.00550268	0.477834	1	2.99382e-05	5.31504e-07	5.85632e-07
	98	Weighted median	0.322413	0.112825	1.380（1.107-1.722）	0.00426808
	98	IVW	0.336426	0.0957759	1.400（1.160-1.689）	0.000443681
	98	Simple mode	0.409197	0.308972	1.506（0.822-2.759）	0.188488
	98	Weighted mode	0.352319	0.279192	1.422（0.823-2.458）	0.210002
Coronary atherosclerosis	98	MR Egger	0.860559	0.529464	2.364（0.838-6.675）	0.107369	0.00605563	0.26898	2	0.00163403	5.33696e-06	4.37199e-06
	98	Weighted median	0.169396	0.128375	1.185（0.921-1.524）	0.186989
	98	IVW	0.283722	0.105815	1.328（1.079-1.634）	0.00733346
	98	Simple mode	-0.0412393	0.349465	0.960（0.484-1.904）	0.906306
	98	Weighted mode	-0.0262587	0.314943	0.974（0.525-1.806）	0.933724
Angina pectoris	98	MR Egger	0.677566	0.501646	1.969（0.737-5.263）	0.179971	0.00573746	0.474231	0	0.00118701	0.0542766	0.0576111
	98	Weighted median	0.410636	0.136572	1.508（1.154-1.971）	0.00264061
	98	IVW	0.324417	0.0998881	1.383（1.137-1.682）	0.00116299
	98	Simple mode	0.75887	0.400494	2.136（0.974-4.683）	0.0610927
	98	Weighted mode	0.821603	0.427434	2.274（0.984-5.256）	0.0575179
Unstable angina pectoris	98	MR Egger	0.505157	0.686542	1.657（0.432-6.365）	0.463647	0.00785241	0.720433	0	0.0192534	0.358494	0.382004
	98	Weighted median	0.133118	0.198631	1.142（0.774-1.686）	0.502744
	98	IVW	0.263693	0.136417	1.302（0.996-1.701）	0.0532376
	98	Simple mode	0.0585646	0.496099	1.060（0.401-2.804）	0.906272
	98	Weighted mode	0.0396155	0.459967	1.040（0.422-2.563）	0.931543
Myocardial infarction	98	MR Egger	0.89046	0.64871	2.436（0.683-8.688）	0.173055	0.00741962	0.487867	1	7.08267e-05	0.000855029	0.00093687
	98	Weighted median	0.511827	0.160178	1.668（1.219-2.284）	0.00139654
	98	IVW	0.447803	0.12919	1.565（1.215-2.016）	0.000527811
	98	Simple mode	0.29398	0.366932	1.342（0.654-2.754）	0.424984
	98	Weighted mode	0.408518	0.330275	1.505（0.788-2.874）	0.21911
Major coronary heart disease event	98	MR Egger	0.713363	0.524801	2.041（0.730-5.709）	0.177235	0.00600204	0.470132	1	0.000192925	2.40511e-05	2.62354e-05
	98	Weighted median	0.324163	0.124513	1.383（1.083-1.765）	0.00922949
	98	IVW	0.340465	0.104469	1.406（1.145-1.725）	0.00111802
	98	Simple mode	0.183318	0.320936	1.201（0.640-2.253）	0.569187
	98	Weighted mode	0.197688	0.334979	1.219（0.632-2.350）	0.556462
aortic aneurysm	98	MR Egger	1.52677	0.98987	4.603（0.661-32.038）	0.126269	0.011321	0.127091	0	0.975297	0.0112139	0.00813146
	98	Weighted median	0.21193	0.256591	1.236（0.748-2.044）	0.408835
	98	IVW	0.0339996	0.198967	1.035（0.700-1.528）	0.864318
	98	Simple mode	0.96719	0.849186	2.631（0.498-13.896）	0.257524
	98	Weighted mode	1.14505	0.730458	3.143（0.751-13.154）	0.120235
Abdominal aortic aneurysm (AAA)	98	MR Egger	1.94852	1.40466	7.018（0.447-110.130）	0.168599	0.0160634	0.244811	0	0.339158	0.0177944	0.0161298
	98	Weighted median	0.274019	0.373317	1.315（0.633-2.734）	0.462942
	98	IVW	0.33781	0.280789	1.402（0.809-2.431）	0.228948
	98	Simple mode	-0.0634466	1.02334	0.939（0.126-6.975）	0.950691
	98	Weighted mode	-0.0250314	0.878056	0.975（0.174-5.452）	0.977316
Hypertension	98	MR Egger	1.02958	0.536237	2.800（0.979-8.009）	0.0578245	0.00613303	0.477405	6	1.36053e-10	2.77565e-28	2.75468e-28
	98	Weighted median	0.708541	0.0963861	2.031（1.681-2.453）	1.96624e-13
	98	IVW	0.654794	0.10676	1.925（1.561-2.373）	8.6053e-10
	98	Simple mode	0.824631	0.219058	2.281（1.485-3.504）	0.000286047
	98	Weighted mode	0.805091	0.187665	2.237（1.548-3.231）	4.22715e-05
Non-rheumatic valve diseases	98	MR Egger	-0.518317	0.65986	0.596（0.163-2.171）	0.434098	0.00754729	0.444599	2	0.335031	0.000634995	0.000675898
	98	Weighted median	-0.11962	0.167081	0.887（0.639-1.231）	0.474029
	98	IVW	-0.0220031	0.131512	0.978（0.756-1.266）	0.867127
	98	Simple mode	-0.259844	0.508384	0.771（0.285-2.089）	0.61043
	98	Weighted mode	-0.372302	0.459592	0.689（0.280-1.696）	0.419882
Peripheral artery disease	98	MR Egger	1.54966	0.776594	4.710（1.028-21.580）	0.0488571	0.00889456	0.153386	0	0.00442414	0.0301314	0.0242943
	98	Weighted median	0.528598	0.203883	1.697（1.138-2.530）	0.00952394
	98	IVW	0.454624	0.156328	1.576（1.160-2.140）	0.00363588
	98	Simple mode	0.585161	0.52569	1.795（0.641-5.030）	0.268432
	98	Weighted mode	0.538798	0.497225	1.714（0.647-4.542）	0.281252
Pulmonary embolism	98	MR Egger	1.13006	0.894067	3.096（0.537-17.858）	0.209308	0.0102246	0.271442	6	1.41094e-10	0.00365911	0.0033281
	98	Weighted median	0.249604	0.229072	1.284（0.819-2.011）	0.275875
	98	IVW	0.161018	0.178662	1.175（0.828-1.667）	0.36746
	98	Simple mode	-0.170668	0.543969	0.843（0.290-2.449）	0.754388
	98	Weighted mode	-0.0435021	0.490345	0.957（0.366-2.503）	0.929489
Cardiomyopathy	98	MR Egger	2.38256	1.08638	10.833（1.288-91.092）	0.0307145	0.0124262	0.0522075	0	0.176068	0.0157787	0.00853135
	98	Weighted median	0.224497	0.27973	1.252（0.723-2.166）	0.422235
	98	IVW	0.289938	0.220137	1.336（0.868-2.057）	0.187812
	98	Simple mode	0.188615	0.759269	1.208（0.273-5.348）	0.804337
	98	Weighted mode	0.230743	0.673599	1.260（0.346-4.582）	0.732676
Intracerebral hemmorrhage	98	MR Egger	2.46935	1.19156	11.815（1.143-122.097）	0.0409121	0.0136269	0.0410771	0	0.753406	0.370876	0.285286
	98	Weighted median	0.038189	0.35529	1.039（0.518-2.085）	0.914403
	98	IVW	0.051654	0.241703	1.053（0.656-1.691）	0.830774
	98	Simple mode	-0.222977	0.957615	0.800（0.122-5.228）	0.816372
	98	Weighted mode	0.0562708	0.786209	1.058（0.227-4.939）	0.94309
Subarachnoid hemmorrhage	98	MR Egger	0.438983	1.28844	1.551（0.124-19.382）	0.734068	0.0147358	0.910434	0	0.166658	0.296433	0.321248
	98	Weighted median	0.514077	0.37863	1.672（0.796-3.512）	0.17455
	98	IVW	0.296581	0.255638	1.345（0.815-2.220）	0.245984
	98	Simple mode	0.737542	0.973611	2.091（0.310-14.095）	0.450567
	98	Weighted mode	0.541871	0.852765	1.719（0.323-9.146）	0.526645
Ischemic stroke	108	MR Egger	0.924537	0.54142	2.521（0.872-7.284）	0.0906351	0.00626903	0.242149	1	0.00203347	0.000365346	0.000309005
	108	Weighted median	0.344371	0.147866	1.411（1.056-1.885）	0.0198619
	108	IVW	0.303129	0.1186	1.354（1.073-1.708）	0.0105918
	108	Simple mode	0.25038	0.411195	1.285（0.574-2.876）	0.543876
	108	Weighted mode	0.25038	0.378106	1.285（0.612-2.695）	0.509271
Transient ischemic attack	98	MR Egger	1.11447	0.65518	3.048（0.844-11.008）	0.0921787	0.00749357	0.108861	1	0.215317	0.00386785	0.00249801
	98	Weighted median	0.0567186	0.164521	1.058（0.767-1.461）	0.730283
	98	IVW	0.0754771	0.13188	1.078（0.833-1.396）	0.567108
	98	Simple mode	0.498257	0.442072	1.646（0.692-3.915）	0.262483
	98	Weighted mode	-0.0650137	0.374569	0.937（0.450-1.953）	0.862566
DVT of lower extremities	98	MR Egger	-0.2304	0.906419	0.794（0.134-4.694）	0.799895	0.0103665	0.812141	0	0.736516	0.00318745	0.00385382
	98	Weighted median	0.192786	0.229268	1.213（0.774-1.901）	0.400418
	98	IVW	-0.0187313	0.180083	0.981（0.690-1.397）	0.917158
	98	Simple mode	0.866235	0.658741	2.378（0.654-8.648）	0.191615
	98	Weighted mode	0.697068	0.525054	2.008（0.717-5.619）	0.187422
T2DM	98	MR Egger	1.46983	0.562196	4.348（1.445-13.089）	0.010378	0.0064303	0.0986243	4	2.36613e-06	1.70303e-17	2.4025e-18
	98	Weighted median	0.505015	0.113862	1.657（1.326-2.071）	9.19255e-06
	98	IVW	0.551095	0.113247	1.735（1.390-2.166）	1.13704e-06
	98	Simple mode	0.276788	0.286242	1.319（0.753-2.311）	0.335964
	98	Weighted mode	0.558609	0.235826	1.748（1.101-2.775）	0.0198309
Obesity	98	MR Egger	1.61781	0.756055	5.042（1.146-22.191）	0.0349061	0.00864755	0.31079	2	7.32001e-08	1.31715e-11	1.01719e-11
	98	Weighted median	0.709017	0.16183	2.032（1.480-2.790）	1.18002e-05
	98	IVW	0.862931	0.150942	2.370（1.763-3.186）	1.08439e-08
	98	Simple mode	0.37817	0.394785	1.460（0.673-3.164）	0.340488
	98	Weighted mode	0.589848	0.332294	1.804（0.940-3.460）	0.0790216
NAFLD	98	MR Egger	0.65018	1.65817	1.916（0.074-49.412）	0.695849	0.0189645	0.918709	0	0.0186168	0.0506217	0.0581982
	98	Weighted median	0.550978	0.448972	1.735（0.720-4.183）	0.219747
	98	IVW	0.816442	0.329335	2.262（1.186-4.314）	0.0131727
	98	Simple mode	0.662777	0.988303	1.940（0.280-13.462）	0.504056
	98	Weighted mode	0.662777	0.91106	1.940（0.325-11.570）	0.468685
CKD	98	MR Egger	0.724998	0.759584	2.065（0.466-9.150）	0.342245	0.0086866	0.760664	0	0.0060189	0.744558	0.765386
	98	Weighted median	0.439938	0.222364	1.553（1.004-2.401）	0.0478777
	98	IVW	0.497633	0.151638	1.645（1.222-2.214）	0.00103178
	98	Simple mode	0.348628	0.604807	1.417（0.433-4.637）	0.56566
	98	Weighted mode	0.294581	0.494002	1.343（0.510-3.535）	0.552354
Alcohol consumption							MR-Egger-Intercept		MR-PRESSO (outlier-correction)		heterogeneity
OUTCOMES（CMD ）	SNP		Beta	Se	OR 95%CI	P	Intercept(SE)	P value	No. of outlier	P value	MR Egger	IVW
Heart failure	36	MR Egger	0.437078	0.607483	1.548（0.471-5.092）	0.476757	0.00973151	0.422614	0	0.855725	0.147709	0.155009
	36	Weighted median	-0.006807	0.188822	0.993（0.686-1.438）	0.971243
	36	IVW	-0.0429465	0.138242	0.958（0.731-1.256）	0.756058
	36	Simple mode	0.171559	0.350303	1.187（0.597-2.359）	0.627369
	36	Weighted mode	0.0923427	0.242389	1.097（0.682-1.764）	0.705529
Atrial fibrillation and flutter	36	MR Egger	1.27623	0.803251	3.583（0.742-17.298）	0.121354	0.0128679	0.118317	1	0.452795	0.000249464	8.21382e-05
	36	Weighted median	0.0573654	0.234853	1.059（0.668-1.678）	0.807029
	36	IVW	0.0232212	0.187793	1.023（0.708-1.479）	0.90159
	36	Simple mode	0.110786	0.443262	1.117（0.469-2.663）	0.8041
	36	Weighted mode	0.110786	0.344342	1.117（0.569-2.194）	0.749569
Ischemic heart disease	36	MR Egger	-1.00961	0.645535	0.364（0.103-1.291）	0.127082	0.0103427	0.124936	4	0.403032	1.30533e-06	2.72456e-07
	36	Weighted median	-0.0216417	0.168512	0.979（0.703-1.362）	0.89781
	36	IVW	-0.0210097	0.150805	0.979（0.729-1.316）	0.889199
	36	Simple mode	-0.078905	0.303498	0.924（0.510-1.675）	0.796399
	36	Weighted mode	-0.108148	0.237801	0.897（0.563-1.430）	0.652074
Coronary atherosclerosis	36	MR Egger	-0.773114	0.632892	0.462（0.134-1.596）	0.230278	0.0101396	0.259378	1	0.696543	0.000900053	0.000658925
	36	Weighted median	-0.0597847	0.175259	0.942（0.668-1.328）	0.733012
	36	IVW	-0.0664258	0.145458	0.936（0.704-1.244）	0.647911
	36	Simple mode	0.149675	0.356945	1.161（0.577-2.338）	0.677542
	36	Weighted mode	-0.165513	0.238149	0.847（0.531-1.352）	0.491645
Angina pectoris	36	MR Egger	-1.87039	0.723337	0.154（0.037-0.636）	0.0141746	0.0115917	0.018091	3	0.896761	0.000575894	2.59986e-05
	36	Weighted median	-0.225104	0.196369	0.798（0.543-1.173）	0.251659
	36	IVW	-0.121573	0.177475	0.886（0.625-1.254）	0.493335
	36	Simple mode	-0.163533	0.37145	0.849（0.410-1.759）	0.66246
	36	Weighted mode	-0.248159	0.359916	0.780（0.385-1.580）	0.49506
Unstable angina pectoris	36	MR Egger	-1.89591	0.866376	0.150（0.027-0.821）	0.0356135	0.0138877	0.048147	1	0.582118	0.126779	0.0593853
	36	Weighted median	-0.323545	0.295319	0.724（0.406-1.291）	0.273263
	36	IVW	-0.167222	0.207546	0.846（0.563-1.271）	0.420409
	36	Simple mode	0.525862	0.556214	1.692（0.569-5.033）	0.35092
	36	Weighted mode	0.404963	0.479319	1.499（0.586-3.836）	0.403921
Myocardial infarction	36	MR Egger	-0.978809	0.739812	0.462（0.134-1.596）	0.194648	0.0118533	0.254177	1	0.392125	0.0294789	0.0249329
	36	Weighted median	-0.247805	0.226142	0.942（0.668-1.328）	0.27317
	36	IVW	-0.143483	0.170127	0.936（0.704-1.244）	0.399012
	36	Simple mode	-0.367067	0.444621	1.161（0.577-2.338）	0.414639
	36	Weighted mode	-0.446199	0.291154	0.847（0.531-1.352）	0.134385
Major coronary heart disease event	36	MR Egger	-0.959342	0.595564	0.383（0.119-1.231）	0.116467	0.00954162	0.167951	1	0.32193	0.00828253	0.00511061
	36	Weighted median	-0.309455	0.178024	0.734（0.518-1.040）	0.0821612
	36	IVW	-0.142518	0.138158	0.867（0.661-1.137）	0.302278
	36	Simple mode	-0.367938	0.341346	0.692（0.355-1.351）	0.288451
	36	Weighted mode	-0.411673	0.212692	0.663（0.437-1.005）	0.0610362
aortic aneurysm	36	MR Egger	-0.553897	0.970741	0.575（0.086-3.853）	0.572028	0.0155535	0.523585	0	0.728865	0.623372	0.64961
	36	Weighted median	0.274938	0.320176	1.316（0.703-2.466）	0.3905
	36	IVW	0.0551305	0.222145	1.057（0.684-1.633）	0.804
	36	Simple mode	0.571239	0.579624	1.770（0.568-5.514）	0.331126
	36	Weighted mode	0.11746	0.420162	1.125（0.494-2.562）	0.781461
Abdominal aortic aneurysm (AAA)	36	MR Egger	-1.79691	1.39161	0.166（0.011-2.536）	0.20533	0.0223031	0.164872	0	0.835643	0.97702	0.962739
	36	Weighted median	-0.0583386	0.453529	0.943（0.388-2.295）	0.897648
	36	IVW	0.12588	0.3188	1.134（0.607-2.119）	0.692949
	36	Simple mode	0.73446	0.813895	2.084（0.423-10.275）	0.373012
	36	Weighted mode	0.0204525	0.594283	1.021（0.318-3.271）	0.972741
Hypertension	36	MR Egger	-0.0332844	0.591071	0.967（0.304-3.081）	0.955423	0.00946907	0.954693	4	0.160024	5.36831e-10	9.8261e-10
	36	Weighted median	-0.147064	0.134849	0.863（0.663-1.124）	0.275457
	36	IVW	-0.0662177	0.133259	0.936（0.721-1.215）	0.619254
	36	Simple mode	-0.268148	0.247163	0.765（0.471-1.241）	0.285381
	36	Weighted mode	-0.268148	0.289611	0.765（0.434-1.349）	0.360844
Non-rheumatic valve diseases	36	MR Egger	0.240285	0.758538	1.272（0.288-5.624）	0.753352	0.0121551	0.514952	0	0.165079	0.0214988	0.0243102
	36	Weighted median	-0.194285	0.238037	0.823（0.516-1.313）	0.414386
	36	IVW	-0.245594	0.172263	0.782（0.558-1.096）	0.153958
	36	Simple mode	0.280301	0.541729	1.324（0.458-3.827）	0.608119
	36	Weighted mode	0.449836	0.699754	1.568（0.398-6.180）	0.524512
Peripheral artery disease	36	MR Egger	0.357173	0.894127	1.429（0.248-8.245）	0.692049	0.0143236	0.418172	0	0.0921039	0.106806	0.111902
	36	Weighted median	-0.376572	0.281505	0.686（0.395-1.191）	0.180992
	36	IVW	-0.356205	0.203509	0.700（0.470-1.043）	0.080063
	36	Simple mode	0.391282	0.665902	1.478（0.401-5.455）	0.560575
	36	Weighted mode	0.642542	0.608157	1.901（0.577-6.262）	0.29796
Pulmonary embolism	36	MR Egger	0.419155	0.9753	1.521（0.225-10.286）	0.670075	0.0156255	0.789168	0	0.754056	0.112469	0.134186
	36	Weighted median	0.165425	0.29442	1.180（0.663-2.101）	0.574207
	36	IVW	0.163275	0.220163	1.177（0.765-1.813）	0.458324
	36	Simple mode	-0.492833	0.561601	0.611（0.203-1.837）	0.386172
	36	Weighted mode	-0.0546796	0.385279	0.947（0.445-2.015）	0.887955
Cardiomyopathy	36	MR Egger	-0.60986	1.29603	0.543（0.043-6.892）	0.640959	0.0207605	0.658964	0	0.981319	0.0436461	0.0522904
	36	Weighted median	0.0379148	0.39212	1.039（0.482-2.240）	0.922971
	36	IVW	-0.0480937	0.292903	0.953（0.537-1.692）	0.869576
	36	Simple mode	-0.268936	0.703566	0.764（0.192-3.035）	0.70459
	36	Weighted mode	-0.0645794	0.506156	0.937（0.348-2.528）	0.899205
Intracerebral hemmorrhage	36	MR Egger	-1.83089	1.64859	0.160（0.006-4.057）	0.274542	0.0264051	0.320318	1	0.167742	0.0256467	0.0239882
	36	Weighted median	-0.466984	0.461084	0.627（0.254-1.548）	0.311158
	36	IVW	-0.212233	0.37691	0.809（0.386-1.693）	0.573375
	36	Simple mode	-1.53225	0.839487	0.216（0.042-1.120）	0.0765111
	36	Weighted mode	-1.06842	0.562966	0.344（0.114-1.036）	0.0659903
Subarachnoid hemmorrhage	36	MR Egger	2.3232	1.6313	10.208（0.417-249.773）	0.16352	0.0261342	0.224419	0	0.2974	0.102314	0.0878719
	36	Weighted median	0.630182	0.491793	1.878（0.716-4.924）	0.200055
	36	IVW	0.358149	0.375945	1.431（0.685-2.989）	0.34076
	36	Simple mode	0.6192	0.851462	1.857（0.350-9.856）	0.471928
	36	Weighted mode	1.20606	0.599938	3.340（1.031-10.826）	0.0521542
Ischemic stroke	41	MR Egger	0.605719	0.63056	1.833（0.532-6.307）	0.34267	0.0100374	0.333696	0	0.746103	0.127722	0.126151
	41	Weighted median	0.0281592	0.197219	1.029（0.699-1.514）	0.886463
	41	IVW	0.00435617	0.141908	1.004（0.760-1.326）	0.975511
	41	Simple mode	0.303762	0.329392	1.355（0.710-2.584）	0.361958
	41	Weighted mode	0.121213	0.243238	1.129（0.701-1.818）	0.620979
Transient ischemic attack	36	MR Egger	-0.319479	0.658292	0.727（0.200-2.640）	0.630566	0.0105467	0.602718	0	0.675877	0.315125	0.345965
	36	Weighted median	0.0217057	0.205833	1.022（0.683-1.530）	0.916017
	36	IVW	0.0172161	0.14901	1.017（0.760-1.362）	0.90802
	36	Simple mode	-0.00120141	0.31921	0.999（0.534-1.867）	0.997018
	36	Weighted mode	0.0297172	0.26269	1.030（0.616-1.724）	0.910576
DVT of lower extremities	36	MR Egger	-0.776267	0.864552	0.460（0.085-2.505）	0.375562	0.0138506	0.474114	0	0.409582	0.509767	0.532736
	36	Weighted median	-0.335173	0.283316	0.715（0.410-1.246）	0.236795
	36	IVW	-0.167057	0.197741	0.846（0.574-1.247）	0.398206
	36	Simple mode	-0.0824384	0.473483	0.921（0.364-2.329）	0.862782
	36	Weighted mode	-0.307176	0.357095	0.736（0.365-1.481）	0.395529
T2DM	36	MR Egger	3.12321	0.793896	22.719（4.793-107.689）	0.000391063	0.0127151	0.000336476	4	0.737513	4.4121e-15	1.99628e-26
	36	Weighted median	0.0596634	0.174139	1.061（0.755-1.493）	0.731884
	36	IVW	0.0419616	0.216563	1.043（0.682-1.594）	0.846362
	36	Simple mode	-0.0881298	0.350721	0.916（0.460-1.821）	0.803066
	36	Weighted mode	0.00203955	0.278473	1.002（0.581-1.730）	0.994198
Obesity	36	MR Egger	0.625141	0.87323	1.869（0.337-10.347）	0.478944	0.0139881	0.470723	3	0.929308	1.88023e-05	2.03035e-05
	36	Weighted median	0.0442169	0.216013	1.045（0.684-1.596）	0.83781
	36	IVW	0.00503655	0.198306	1.005（0.681-1.482）	0.979738
	36	Simple mode	-0.234411	0.380643	0.791（0.375-1.668）	0.541993
	36	Weighted mode	-0.0247344	0.255127	0.976（0.592-1.609）	0.92332
NAFLD	36	MR Egger	-3.50124	1.74391	0.030（0.001-0.920）	0.0526759	0.0279708	0.0779029	0	0.449985	0.360061	0.262221
	36	Weighted median	-0.0110544	0.603655	0.989（0.303-3.229）	0.98539
	36	IVW	-0.415906	0.413851	0.660（0.293-1.485）	0.314912
	36	Simple mode	0.621871	1.21039	1.862（0.174-19.970）	0.610636
	36	Weighted mode	0.205811	1.08435	1.229（0.147-10.290）	0.850561
CKD	36	MR Egger	0.0955696	0.883976	1.100（0.195-6.222）	0.914541	0.0141598	0.899719	0	0.950947	0.413071	0.459912
	36	Weighted median	0.190004	0.290712	1.209（0.684-2.138）	0.513381
	36	IVW	-0.0136885	0.199254	0.986（0.667-1.458）	0.945229
	36	Simple mode	0.380571	0.463653	1.463（0.590-3.630）	0.41731
	36	Weighted mode	0.159672	0.358336	1.173（0.581-2.368）	0.658636

## Sheet: Table S9
Table S9 Mediation MR of the ApoB/ApoA1 ratio, CMD and relative risk factors
The association between HbA1c and CMD								the ApoB/ApoA1 ratio (adjusted for HbA1c)			The association between HbA1c and the ApoB/ApoA1 ratio
OUTCOMES	SNP	Method	Beta	Se	OR 95%CI	P	P_FDR	Beta	Se	P	Beta	Se	P
Heart failure	11	IVW	-0.0356719	0.10754	0.965（0.782-1.191）	0.74011	0.934737	NA	NA	NA	0.190942	0.0562762	0.00069145
Atrial fibrillation and flutter	11	IVW	0.135168	0.148631	1.145（0.855-1.532）	0.363129	0.670154	NA	NA	NA
Ischemic heart disease	11	IVW	0.297552	0.0798481	1.347（1.151-1.575）	0.000194177	0.002328	0.424247	0.0470937	2.08794e-19
Coronary atherosclerosis	11	IVW	0.412416	0.118756	1.510（1.197-1.906）	0.000515063	0.00412	0.496787	0.0557788	5.27225e-19
Angina pectoris	11	IVW	0.381537	0.102146	1.465（1.199-1.789）	0.000187547	0.002328	0.474447	0.0567086	5.94027e-17
Unstable angina pectoris	11	IVW	0.418415	0.15245	1.520（1.127-2.049）	0.00605851	0.0288	0.48102	0.067754	1.25212e-12
Myocardial infarction	11	IVW	0.188788	0.133138	1.208（0.930-1.568）	0.156195	0.4008	NA	NA	NA
Major coronary heart disease event	11	IVW	0.230398	0.125126	1.259（0.985-1.609）	0.0655735	0.226286	NA	NA	NA
Aortic aneurysm	11	IVW	0.0814346	0.192494	1.085（0.744-1.582）	0.672259	0.896	NA	NA	NA
Abdominal aortic aneurysm	11	IVW	0.340046	0.27625	1.405（0.818-2.415）	0.218346	0.456	NA	NA	NA
Hypertension	11	IVW	-0.0215913	0.140788	0.979（0.743-1.290）	0.878114	0.942	NA	NA	NA
Non-rheumatic valve diseases	11	IVW	0.16724	0.120965	1.182（0.933-1.498）	0.166803	0.4008	NA	NA	NA
Peripheral artery disease	11	IVW	0.18678	0.154947	1.205（0.890-1.633）	0.228034	0.456	NA	NA	NA
Pulmonary embolism	11	IVW	0.157881	0.196929	1.171（0.796-1.723）	0.422718	0.7056	NA	NA	NA
Cardiomyopathy	11	IVW	-0.131864	0.213472	0.876（0.577-1.332）	0.536764	0.8055	NA	NA	NA
Intracerebral hemmorrhage	11	IVW	0.0287685	0.31537	1.029（0.555-1.910）	0.927317	0.942	NA	NA	NA
Subarachnoid hemmorrhage	11	IVW	0.0391695	0.30992	1.040（0.567-1.909）	0.899426	0.942	NA	NA	NA
Ischemic stroke	11	IVW	-0.172969	0.10545	0.841（0.684-1.034）	0.100944	0.303	NA	NA	NA
Transient ischemic attack	11	IVW	0.0768301	0.163956	1.080（0.783-1.489）	0.639353	0.896	NA	NA	NA
DVT of lower extremities	11	IVW	-0.414534	0.223515	0.661（0.426-1.024）	0.0636511	0.226286	NA	NA	NA
Type 2 diabetes	11	IVW	0.711677	0.253905	2.037（1.239-3.351）	0.00506403	0.0288	-0.0129739	0.0537165	0.809149
Obesity	11	IVW	0.0873169	0.113392	1.091（0.874-1.363）	0.441275	0.7056	NA	NA	NA
Nonalcoholic fatty liver disease	11	IVW	0.0246054	0.335925	1.025（0.531-1.980）	0.94161	0.942	NA	NA	NA
Chronic kidney disease	11	IVW	0.0514844	0.205949	1.053（0.703-1.576）	0.802598	0.942	NA	NA	NA
The association between Fasting insulin and CMD								the ApoB/ApoA1 ratio (adjusted for Fasting insulin)			The association between Fasting insulin and the ApoB/ApoA1 ratio
OUTCOMES	SNP	Method	Beta	Se	OR 95%CI	P	P_FDR	Beta	Se	P	Beta	Se	P
Heart failure	34	IVW	-0.0992277	0.146532	0.906（0.679-1.207）	0.498296	0.5976	NA	NA	NA	0.493878	0.107571	4.40702e-06
Atrial fibrillation and flutter	34	IVW	-0.0564905	0.192257	0.945（0.648-1.378）	0.76889	0.818087	NA	NA	NA
Ischemic heart disease	34	IVW	0.444577	0.182473	1.560（1.091-2.230）	0.0148344	0.0327273	0.454439	0.0528457	8.01708e-18
Coronary atherosclerosis	34	IVW	0.542583	0.201237	1.720（1.160-2.552）	0.00701259	0.021	0.528021	0.0637654	1.2248e-16
Angina pectoris	34	IVW	0.587048	0.231847	1.799（1.142-2.833）	0.0113399	0.0288	0.499484	0.0624401	1.25011e-15
Unstable angina pectoris	34	IVW	0.621803	0.29465	1.862（1.045-3.318）	0.0348316	0.0646154	NA	NA	NA
Myocardial infarction	34	IVW	0.694081	0.237299	2.002（1.257-3.187）	0.00344551	0.012	0.57849	0.0700398	1.46355e-16
Major coronary heart disease event	34	IVW	0.673558	0.202229	1.961（1.319-2.915）	0.00086635	0.005196	0.511751	0.0592443	5.72171e-18
Aortic aneurysm	34	IVW	0.699615	0.304342	2.013（1.109-3.655）	0.0215173	0.044	0.292208	0.0689874	2.27863e-05
Abdominal aortic aneurysm	34	IVW	1.24723	0.364954	3.481（1.702-7.117）	0.00063201	0.005056	0.784525	0.103416	3.29728e-14
Hypertension	34	IVW	0.523788	0.178181	1.688（1.191-2.394）	0.00328588	0.012	0.043443	0.0348688	0.212802
Non-rheumatic valve diseases	34	IVW	-0.213973	0.206402	0.807（0.539-1.210）	0.299884	0.414667	NA	NA	NA
Peripheral artery disease	35	IVW	0.804643	0.279476	2.236（1.293-3.867）	0.0039879	0.0137143	0.280953	0.0732367	0.000124934
Pulmonary embolism	34	IVW	-0.19993	0.357214	0.819（0.407-1.649）	0.575688	0.658286	NA	NA	NA
Cardiomyopathy	34	IVW	0.0748862	0.272991	1.078（0.631-1.840）	0.783841	0.818087	NA	NA	NA
Intracerebral hemmorrhage	34	IVW	-0.447692	0.307399	0.639（0.350-1.167）	0.145286	0.2205	NA	NA	NA
Subarachnoid hemmorrhage	34	IVW	0.595545	0.345958	1.814（0.921-3.574）	0.0851716	0.145714	NA	NA	NA
Ischemic stroke	38	IVW	0.220203	0.151726	1.246（0.926-1.678）	0.146692	0.2205	NA	NA	NA
Transient ischemic attack	34	IVW	0.148608	0.146737	1.160（0.870-1.547）	0.311179	0.414667	NA	NA	NA
DVT of lower extremities	34	IVW	-0.0607619	0.41228	0.941（0.419-2.111）	0.882832	0.883	NA	NA	NA
Type 2 diabetes	34	IVW	1.42054	0.564268	4.139（1.370-12.510）	0.0118194	0.0288	-0.0291527	0.104355	0.779969
Obesity	34	IVW	-0.772939	0.191437	0.462（0.317-0.672）	5.40102e-05	0.001296	-0.00527134	0.0463102	0.909375
Nonalcoholic fatty liver disease	34	IVW	1.74584	0.473126	5.731（2.267-14.486）	0.000224251	0.002688	-0.142357	0.136312	0.296324
Chronic kidney disease	34	IVW	0.187236	0.217882	1.206（0.787-1.848）	0.39015	0.492632	NA	NA	NA
The association between BMI and CMD								the ApoB/ApoA1 ratio (adjusted for BMI)			The association between BMI and the ApoB/ApoA1 ratio
OUTCOMES	SNP	Method	Beta	Se	OR 95%CI	P	P_FDR	Beta	Se	P	Beta	Se	P
Heart failure	140	IVW	0.491878	0.0523305	1.635（1.476-1.812）	5.48494e-21	6.576e-20	0.108241	0.0407252	0.00786414	0.0702998	0.0266782	0.0084111
Atrial fibrillation and flutter	140	IVW	0.544614	0.064178	1.724（1.520-1.955）	2.1389e-17	1.712e-16	0.141442	0.0473816	0.00283423
Ischemic heart disease	140	IVW	0.202634	0.0500465	1.225（1.110-1.351）	5.14538e-05	0.000137333	0.452836	0.0424586	1.47811e-26
Coronary atherosclerosis	140	IVW	0.203799	0.0564584	1.226（1.098-1.370）	0.000306527	0.0005456	0.538164	0.049897	4.03051e-27
Angina pectoris	140	IVW	0.21917	0.0589757	1.245（1.109-1.398）	0.000202178	0.000404	0.502209	0.0503988	2.17513e-23
Unstable angina pectoris	140	IVW	0.172267	0.0746416	1.188（1.026-1.375）	0.0210036	0.0252	0.507633	0.0630455	8.15531e-16
Myocardial infarction	140	IVW	0.286845	0.0723891	1.332（1.156-1.535）	7.4154e-05	0.00017808	0.558367	0.0585541	1.4855e-21
Major coronary heart disease event	140	IVW	0.205887	0.0582927	1.229（1.096-1.378）	0.000412493	0.000618	0.511567	0.0480456	1.79066e-26
Aortic aneurysm	140	IVW	0.32855	0.101038	1.389（1.139-1.693）	0.00114699	0.00133333	0.312499	0.0758192	3.76201e-05
Abdominal aortic aneurysm	140	IVW	0.419272	0.126517	1.521（1.187-1.949）	0.000919858	0.00129882	0.826531	0.0953613	4.42221e-18
Hypertension	140	IVW	0.47949	0.06036	1.615（1.435-1.818）	1.96033e-15	1.176e-14	0.0660688	0.0447422	0.139768
Non-rheumatic valve diseases	140	IVW	0.124144	0.0548316	1.132（1.017-1.261）	0.0235685	0.0274286	0.187113	0.0453199	3.64802e-05
Peripheral artery disease	137	IVW	0.327624	0.0914646	1.388（1.160-1.660）	0.000341	0.0005456	0.292934	0.0672088	1.30915e-05
Pulmonary embolism	140	IVW	0.298188	0.0759984	1.347（1.161-1.564）	8.72338e-05	0.000190255	-0.0304854	0.0591547	0.606308
Cardiomyopathy	140	IVW	0.374302	0.0893761	1.454（1.220-1.732）	2.81488e-05	8.43e-05	-0.0257828	0.0696806	0.711372
Intracerebral hemmorrhage	140	IVW	0.188797	0.102944	1.208（0.987-1.478）	0.0666576	0.0730909	NA	NA	NA
Subarachnoid hemmorrhage	140	IVW	-0.0498188	0.112474	0.951（0.763-1.186）	0.657812	0.658	NA	NA	NA
Ischemic stroke	146	IVW	0.145786	0.0597658	1.157（1.029-1.301）	0.0147166	0.0189474	0.127121	0.0457197	0.00542858
Transient ischemic attack	140	IVW	0.024999	0.0551648	1.025（0.920-1.142）	0.650426	0.658	NA	NA	NA
DVT of lower extremities	140	IVW	0.500722	0.0810037	1.650（1.408-1.934）	6.35058e-10	3.048e-09	-0.0131534	0.0659408	0.841893
Type 2 diabetes	140	IVW	0.649398	0.108517	1.914（1.548-2.368）	2.17341e-09	8.68e-09	0.0229134	0.0829379	0.782339
Obesity	140	IVW	1.65502	0.0619019	5.233（4.635-5.908）	1.78428e-157	4.272e-156	0.0722275	0.0456792	0.113835
Nonalcoholic fatty liver disease	140	IVW	0.635452	0.130286	1.888（1.462-2.437）	1.07523e-06	3.70286e-06	-0.0981645	0.120967	0.41708
Chronic kidney disease	140	IVW	0.304053	0.0845724	1.355（1.148-1.600）	0.00032417	0.0005456	-0.0561043	0.0675594	0.406287
The association between Coffee intake and CMD								the ApoB/ApoA1 ratio (adjusted for Coffee intake)			The association between Coffee intake and the ApoB/ApoA1 ratio
OUTCOMES	SNP	Method	Beta	Se	OR 95%CI	P	P_FDR	Beta	Se	P	Beta	Se	P
Heart failure	35	IVW	0.268077	0.153843	1.307（0.967-1.768）	0.0814136	0.176727	NA	NA	NA	0.247807	0.075777	0.00107468
Atrial fibrillation and flutter	35	IVW	0.438972	0.215	1.551（1.018-2.364）	0.0411783	0.109333	NA	NA	NA
Ischemic heart disease	35	IVW	0.389534	0.138497	1.476（1.125-1.937）	0.0049146	0.024	0.446636	0.0483464	2.50529e-20
Coronary atherosclerosis	35	IVW	0.464786	0.154563	1.592（1.176-2.155）	0.00263759	0.018	0.517765	0.0587036	1.14467e-18
Angina pectoris	35	IVW	0.401349	0.173551	1.494（1.063-2.099）	0.0207462	0.072	NA	NA	NA
Unstable angina pectoris	35	IVW	0.392066	0.220854	1.480（0.960-2.282）	0.0758608	0.176727	NA	NA	NA
Myocardial infarction	35	IVW	0.593737	0.170464	1.811（1.296-2.529）	0.000495728	0.005952	0.57712	0.0629489	4.81578e-20
Major coronary heart disease event	35	IVW	0.485003	0.147456	1.624（1.217-2.168）	0.00100498	0.008	0.512928	0.0543438	3.77871e-21
Aortic aneurysm	35	IVW	0.148473	0.287133	1.160（0.661-2.037）	0.605096	0.846545	NA	NA	NA
Abdominal aortic aneurysm	35	IVW	0.233486	0.32441	1.263（0.669-2.386）	0.471695	0.7552	NA	NA	NA
Hypertension	35	IVW	0.279303	0.173608	1.322（0.941-1.858）	0.107656	0.216	NA	NA	NA
Non-rheumatic valve diseases	35	IVW	0.218268	0.172708	1.244（0.887-1.745）	0.206302	0.380308	NA	NA	NA
Peripheral artery disease	35	IVW	0.298638	0.257244	1.348（0.814-2.232）	0.245677	0.421714	NA	NA	NA
Pulmonary embolism	35	IVW	0.0851996	0.212659	1.089（0.718-1.652）	0.688685	0.846545	NA	NA	NA
Cardiomyopathy	35	IVW	-0.0779363	0.27445	0.925（0.540-1.584）	0.776431	0.846545	NA	NA	NA
Intracerebral hemmorrhage	35	IVW	-0.119382	0.286576	0.887（0.506-1.556）	0.676984	0.846545	NA	NA	NA
Subarachnoid hemmorrhage	35	IVW	-0.168825	0.303195	0.845（0.466-1.530）	0.577649	0.846545	NA	NA	NA
Ischemic stroke	37	IVW	0.0199304	0.120476	1.020（0.806-1.292）	0.868605	0.906783	NA	NA	NA
Transient ischemic attack	35	IVW	-0.0623496	0.174975	0.940（0.667-1.324）	0.721591	0.846545	NA	NA	NA
DVT of lower extremities	35	IVW	0.453475	0.208877	1.574（1.045-2.370）	0.0299305	0.09	NA	NA	NA
Type 2 diabetes	35	IVW	1.18131	0.254958	3.259（1.977-5.371）	3.59793e-06	8.64e-05	0.0226939	0.0527854	0.667249
Obesity	35	IVW	1.34472	0.487106	3.837（1.477-9.969）	0.00576905	0.024	-0.0030196	0.067432	0.964283
Nonalcoholic fatty liver disease	35	IVW	-0.159718	0.517464	0.852（0.309-2.350）	0.757583	0.846545	NA	NA	NA
Chronic kidney disease	35	IVW	-0.00312049	0.217364	0.997（0.651-1.526）	0.988546	0.989	NA	NA	NA
The association between waist to hip ratio and CMD								the ApoB/ApoA1 ratio (adjusted for waist to hip ratio)			The association between waist to hip ratio and the ApoB/ApoA1 ratio
OUTCOMES	SNP	Method	Beta	Se	OR 95%CI	P	P_FDR	Beta	Se	P	Beta	Se	P
Heart failure	220	IVW	0.0264357	0.0461198	1.027（0.938-1.124）	0.566512	0.648	NA	NA	NA	0.175235	0.0432744	5.13493e-05
Atrial fibrillation and flutter	220	IVW	-0.00492317	0.0674404	0.995（0.872-1.136）	0.941806	0.942	NA	NA	NA
Ischemic heart disease	220	IVW	0.163722	0.0468362	1.178（1.075-1.291）	0.000472924	0.001479	0.444179	0.0478674	1.70486e-20
Coronary atherosclerosis	220	IVW	0.187356	0.0537648	1.206（1.085-1.340）	0.000492612	0.001479	0.517676	0.0568925	9.10074e-20
Angina pectoris	220	IVW	0.227537	0.0559322	1.256（1.125-1.401）	4.74008e-05	0.00022752	0.517125	0.0552	7.37851e-21
Unstable angina pectoris	220	IVW	0.222946	0.0707375	1.250（1.088-1.436）	0.00162299	0.00436364	0.484364	0.0730907	3.42844e-11
Myocardial infarction	220	IVW	0.195018	0.0613488	1.215（1.078-1.371）	0.00147864	0.0024	0.553939	0.0634127	2.42658e-18
Major coronary heart disease event	220	IVW	0.171725	0.0523727	1.187（1.072-1.316）	0.00104208	0.0024	0.506928	0.0521165	2.31718e-22
Aortic aneurysm	220	IVW	0.20718	0.0829928	1.230（1.046-1.448）	0.0125475	0.0222857	0.343294	0.0859804	6.53243e-05
Abdominal aortic aneurysm	220	IVW	0.283451	0.120164	1.328（1.049-1.680）	0.0183305	0.027	0.911064	0.116677	5.79157e-15
Hypertension	220	IVW	0.268146	0.0497201	1.308（1.186-1.441）	6.92442e-08	8.304e-07	0.0341559	0.0467988	0.465484
Non-rheumatic valve diseases	220	IVW	-0.0518226	0.056264	0.949（0.850-1.060）	0.357018	0.450947	NA	NA	NA
Peripheral artery disease	220	IVW	0.340351	0.0714247	1.405（1.222-1.617）	1.88696e-06	1.134e-05	0.310769	0.0743933	2.94888e-05
Pulmonary embolism	220	IVW	-0.0491518	0.0778701	0.952（0.817-1.109）	0.527908	0.6336	NA	NA	NA
Cardiomyopathy	220	IVW	0.00996966	0.10334	1.010（0.825-1.237）	0.923144	0.942	NA	NA	NA
Intracerebral hemmorrhage	220	IVW	0.112435	0.108634	1.119（0.904-1.385）	0.300673	0.401333	NA	NA	NA
Subarachnoid hemmorrhage	220	IVW	-0.0511309	0.115987	0.950（0.757-1.193）	0.659335	0.718909	NA	NA	NA
Ischemic stroke	235	IVW	0.1733	0.0494092	1.189（1.079-1.310）	0.000452421	0.001479	0.132256	0.0511212	0.00967851
Transient ischemic attack	220	IVW	0.1402	0.0478354	1.151（1.048-1.264）	0.00337994	0.006	0.161441	0.047398	0.000659027
DVT of lower extremities	220	IVW	-0.123109	0.0801211	0.884（0.756-1.035）	0.124406	0.175059	NA	NA	NA
Type 2 diabetes	220	IVW	0.548897	0.0700889	1.731（1.509-1.986）	4.82325e-15	1.1568e-13	0.0344262	0.0682676	0.614063
Obesity	220	IVW	-0.143058	0.0528683	0.867（0.781-0.961）	0.00681143	0.0129231	0.00559299	0.0536584	0.916984
Nonalcoholic fatty liver disease	220	IVW	0.682687	0.129308	1.979（1.536-2.550）	1.29504e-07	1.04e-06	-0.0714879	0.144266	0.620228
Chronic kidney disease	220	IVW	0.166985	0.068855	1.182（1.033-1.353）	0.0153013	0.024	-0.0385955	0.069366	0.577935
The association between Alcohol intake frequency and CMD								the ApoB/ApoA1 ratio (adjusted for Alcohol intake frequency)			The association between Alcohol intake frequency and the ApoB/ApoA1 ratio
OUTCOMES	SNP	Method	Beta	Se	OR 95%CI	P	P_FDR	Beta	Se	P	Beta	Se	P
Heart failure	86	IVW	0.157522	0.0612532	1.171（1.038-1.320）	0.0101215	0.04	0.0716277	0.0389181	0.0656992	0.153968	0.0278999	3.41769e-08
Atrial fibrillation and flutter	86	IVW	0.124598	0.0867114	1.133（0.956-1.343）	0.150737	0.228	NA	NA	NA
Ischemic heart disease	86	IVW	0.113672	0.0741978	1.120（0.969-1.296）	0.12552	0.216	NA	NA	NA
Coronary atherosclerosis	86	IVW	0.0623065	0.0879375	1.064（0.896-1.264）	0.478615	0.6012	NA	NA	NA
Angina pectoris	86	IVW	0.170632	0.08383	1.186（1.006-1.398）	0.0418058	0.126	NA	NA	NA
Unstable angina pectoris	86	IVW	0.0331967	0.117766	1.034（0.821-1.302）	0.778031	0.811826	NA	NA	NA
Myocardial infarction	86	IVW	0.0745589	0.110794	1.077（0.867-1.339）	0.500979	0.6012	NA	NA	NA
Major coronary heart disease event	86	IVW	0.0777528	0.0931946	1.081（0.900-1.297）	0.404109	0.538667	NA	NA	NA
Aortic aneurysm	86	IVW	0.298726	0.104941	1.348（1.098-1.656）	0.00441884	0.024	0.284364	0.0710849	6.32504e-05
Abdominal aortic aneurysm	86	IVW	0.280881	0.158234	1.324（0.971-1.806）	0.0758815	0.1896	NA	NA	NA
Hypertension	86	IVW	0.224504	0.0669139	1.252（1.098-1.427）	0.000793338	0.008	0.0608022	0.0364712	0.0954891
Non-rheumatic valve diseases	86	IVW	0.044629	0.0709533	1.046（0.910-1.202）	0.529355	0.604571	NA	NA	NA
Peripheral artery disease	86	IVW	0.131962	0.0921542	1.141（0.953-1.367）	0.152154	0.228	NA	NA	NA
Pulmonary embolism	86	IVW	0.0155275	0.0832219	1.016（0.863-1.196）	0.85199	0.852	NA	NA	NA
Cardiomyopathy	86	IVW	0.179061	0.10798	1.196（0.968-1.478）	0.097261	0.194	NA	NA	NA
Intracerebral hemmorrhage	86	IVW	0.301934	0.129003	1.352（1.050-1.742）	0.0192571	0.0651429	NA	NA	NA
Subarachnoid hemmorrhage	86	IVW	0.179061	0.10798	1.196（0.968-1.478）	0.097261	0.194	NA	NA	NA
Ischemic stroke	94	IVW	0.094516	0.0537423	1.099（0.989-1.221）	0.0786303	0.1896	NA	NA	NA
Transient ischemic attack	86	IVW	0.0184819	0.0615136	1.019（0.903-1.149）	0.763832	0.811826	NA	NA	NA
DVT of lower extremities	86	IVW	0.264664	0.0978478	1.303（1.076-1.578）	0.00683341	0.032784	-0.0657853	0.0626074	0.293369
Type 2 diabetes	86	IVW	0.410633	0.0580451	1.508（1.346-1.689）	5.38393e-10	1.2912e-08	0.0044816	0.0519519	0.931256
Obesity	86	IVW	0.51347	0.146682	1.671（1.254-2.228）	0.000464277	0.005568	-0.0137264	0.0565025	0.808056
Nonalcoholic fatty liver disease	86	IVW	0.230759	0.169356	1.260（0.904-1.755）	0.173018	0.244235	NA	NA	NA
Chronic kidney disease	86	IVW	0.155844	0.0973609	1.169（0.966-1.414）	0.109448	0.201231	NA	NA	NA
The association between smoking and CMD								the ApoB/ApoA1 ratio (adjusted for smoking)			The association between smoking and the ApoB/ApoA1 ratio
OUTCOMES	SNP	Method	Beta	Se	OR 95%CI	P	P_FDR	Beta	Se	P	Beta	Se	P
Heart failure	20	IVW	0.132572	0.0496327	1.142（1.036-1.258）	0.0075611	0.0384	0.0964031	0.0375115	0.0101711	0.0573643	0.0250372	0.0219541
Atrial fibrillation and flutter	20	IVW	0.0265321	0.0712112	1.027（0.893-1.181）	0.709458	0.785455	NA	NA	NA
Ischemic heart disease	20	IVW	0.0402167	0.0524857	1.041（0.939-1.154）	0.443533	0.626824	NA	NA	NA
Coronary atherosclerosis	20	IVW	0.0320146	0.0539193	1.033（0.929-1.148）	0.55268	0.6984	NA	NA	NA
Angina pectoris	20	IVW	0.0656627	0.056254	1.068（0.956-1.192）	0.243108	0.488	NA	NA	NA
Unstable angina pectoris	20	IVW	0.1319	0.086906	1.141（0.962-1.353）	0.129081	0.344	NA	NA	NA
Myocardial infarction	20	IVW	0.0987752	0.0567892	1.104（0.988-1.234）	0.0819766	0.281143	NA	NA	NA
Major coronary heart disease event	20	IVW	0.070754	0.0587485	1.073（0.957-1.204）	0.228452	0.488	NA	NA	NA
Aortic aneurysm	20	IVW	0.292822	0.103321	1.340（1.095-1.641）	0.0045953	0.0384	0.278707	0.080958	0.000576111
Abdominal aortic aneurysm	20	IVW	0.434703	0.149263	1.545（1.153-2.069）	0.00358748	0.0384	0.72652	0.123067	3.56006e-09
Hypertension	20	IVW	-0.0278661	0.0444798	0.973（0.891-1.061）	0.530994	0.6984	NA	NA	NA
Non-rheumatic valve diseases	20	IVW	0.015611	0.0435177	1.016（0.933-1.106）	0.719799	0.785455	NA	NA	NA
Peripheral artery disease	20	IVW	0.425857	0.103096	1.531（1.251-1.874）	3.61657e-05	0.0008688	0.289629	0.0678724	1.97885e-05
Pulmonary embolism	20	IVW	0.07058	0.0606449	1.073（0.953-1.209）	0.244495	0.488	NA	NA	NA
Cardiomyopathy	20	IVW	-0.00709874	0.073259	0.993（0.860-1.146）	0.922806	0.923	NA	NA	NA
Intracerebral hemmorrhage	20	IVW	0.103969	0.119741	1.110（0.877-1.403）	0.385241	0.626824	NA	NA	NA
Subarachnoid hemmorrhage	20	IVW	0.109453	0.11202	1.116（0.896-1.390）	0.328525	0.607385	NA	NA	NA
Ischemic stroke	21	IVW	0.0452349	0.0534431	1.046（0.942-1.162）	0.397322	0.626824	NA	NA	NA
Transient ischemic attack	20	IVW	0.0251263	0.0456189	1.025（0.938-1.121）	0.58178	0.6984	NA	NA	NA
DVT of lower extremities	20	IVW	0.11726	0.0735103	1.124（0.974-1.299）	0.110679	0.333	NA	NA	NA
Type 2 diabetes	20	IVW	0.107351	0.0427819	1.113（1.024-1.211）	0.0213197	0.084	NA	NA	NA
Obesity	20	IVW	0.0431064	0.0555439	1.044（0.936-1.164）	0.437703	0.626824	NA	NA	NA
Nonalcoholic fatty liver disease	20	IVW	-0.0362483	0.115724	0.964（0.769-1.210）	0.754107	0.786783	NA	NA	NA
Chronic kidney disease	20	IVW	0.17322	0.0657058	1.189（1.045-1.353）	0.00838163	0.0384	-0.0698681	0.0620967	0.260525
The association between Sedentary behavior and CMD								the ApoB/ApoA1 ratio (adjusted for Sedentary behavior)			The association between Sedentary behavior and the ApoB/ApoA1 ratio
OUTCOMES	SNP	Method	Beta	Se	OR 95%CI	P	P_FDR	Beta	Se	P	Beta	Se	P
Heart failure	98	IVW	0.331656	0.120928	1.393（1.099-1.766）	0.00609559	0.0144	0.0821638	0.0408614	0.0443475	0.152445	0.058485	0.00914551
Atrial fibrillation and flutter	98	IVW	0.350506	0.139612	1.420（1.080-1.867）	0.0120535	0.0221538	0.103163	0.0455151	0.0234175
Ischemic heart disease	98	IVW	0.336426	0.0957759	1.400（1.160-1.689）	0.000443681	0.00253344	0.45409	0.041645	1.10479e-27
Coronary atherosclerosis	98	IVW	0.283722	0.105815	1.328（1.079-1.634）	0.00733346	0.0152727	0.525102	0.0510089	7.47449e-25
Angina pectoris	98	IVW	0.324417	0.0998881	1.383（1.137-1.682）	0.00116299	0.003	0.498931	0.0472776	4.9093e-26
Unstable angina pectoris	98	IVW	0.263693	0.136417	1.302（0.996-1.701）	0.0532376	0.0848	NA	NA	NA
Myocardial infarction	98	IVW	0.447803	0.12919	1.565（1.215-2.016）	0.000527811	0.00253344	0.567185	0.0550824	7.2665e-25
Major coronary heart disease event	98	IVW	0.340465	0.104469	1.406（1.145-1.725）	0.00111802	0.003	0.508089	0.0472931	6.36385e-27
Aortic aneurysm	98	IVW	0.0339996	0.198967	1.035（0.700-1.528）	0.864318	0.904696	NA	NA	NA
Abdominal aortic aneurysm	98	IVW	0.33781	0.280789	1.402（0.809-2.431）	0.228948	0.323294	NA	NA	NA
Hypertension	98	IVW	0.654794	0.10676	1.925（1.561-2.373）	8.6053e-10	2.0652e-08	0.0496715	0.0313919	0.11358
Non-rheumatic valve diseases	98	IVW	-0.0220031	0.131512	0.978（0.756-1.266）	0.867127	0.904696	NA	NA	NA
Peripheral artery disease	98	IVW	0.454624	0.156328	1.576（1.160-2.140）	0.00363588	0.0106667	0.301841	0.0585567	2.54065e-07
Pulmonary embolism	98	IVW	0.161018	0.178662	1.175（0.828-1.667）	0.36746	0.463579	NA	NA	NA
Cardiomyopathy	98	IVW	0.289938	0.220137	1.336（0.868-2.057）	0.187812	0.282	NA	NA	NA
Intracerebral hemmorrhage	98	IVW	0.051654	0.241703	1.053（0.656-1.691）	0.830774	0.904696	NA	NA	NA
Subarachnoid hemmorrhage	98	IVW	0.296581	0.255638	1.345（0.815-2.220）	0.245984	0.328	NA	NA	NA
Ischemic stroke	108	IVW	0.303129	0.1186	1.354（1.073-1.708）	0.0105918	0.022	0.0837471	0.0366994	0.0224908
Transient ischemic attack	98	IVW	0.0754771	0.13188	1.078（0.833-1.396）	0.567108	0.6804	NA	NA	NA
DVT of lower extremities	98	IVW	-0.0187313	0.180083	0.981（0.690-1.397）	0.917158	0.917	NA	NA	NA
Type 2 diabetes	98	IVW	0.551095	0.113247	1.735（1.390-2.166）	1.13704e-06	9.096e-06	-0.0112608	0.0433481	0.795037
Obesity	98	IVW	0.862931	0.150942	2.370（1.763-3.186）	1.08439e-08	1.3008e-07	-0.0164815	0.0463129	0.721936
Nonalcoholic fatty liver disease	98	IVW	0.816442	0.329335	2.262（1.186-4.314）	0.0131727	0.0222857	-0.102323	0.132527	0.440061
Chronic kidney disease	98	IVW	0.497633	0.151638	1.645（1.222-2.214）	0.00103178	0.003	-0.0625435	0.0539695	0.24651
The association between Alcohol consumption and CMD
OUTCOMES	SNP	Method	Beta	Se	OR 95%CI	P	P_FDR
Heart failure	36	IVW	-0.0429465	0.138242	0.958（0.731-1.256）	0.756058	0.98
Atrial fibrillation and flutter	36	IVW	0.0232212	0.187793	1.023（0.708-1.479）	0.90159	0.98
Ischemic heart disease	36	IVW	-0.0210097	0.150805	0.979（0.729-1.316）	0.889199	0.98
Coronary atherosclerosis	36	IVW	-0.0664258	0.145458	0.936（0.704-1.244）	0.647911	0.98
Angina pectoris	36	IVW	-0.121573	0.177475	0.886（0.625-1.254）	0.493335	0.98
Unstable angina pectoris	36	IVW	-0.167222	0.207546	0.846（0.563-1.271）	0.420409	0.98
Myocardial infarction	36	IVW	-0.143483	0.170127	0.936（0.704-1.244）	0.399012	0.98
Major coronary heart disease event	36	IVW	-0.142518	0.138158	0.867（0.661-1.137）	0.302278	0.98
Aortic aneurysm	36	IVW	0.0551305	0.222145	1.057（0.684-1.633）	0.804	0.98
Abdominal aortic aneurysm	36	IVW	0.12588	0.3188	1.134（0.607-2.119）	0.692949	0.98
Hypertension	36	IVW	-0.0662177	0.133259	0.936（0.721-1.215）	0.619254	0.98
Non-rheumatic valve diseases	36	IVW	-0.245594	0.172263	0.782（0.558-1.096）	0.153958	0.98
Peripheral artery disease	36	IVW	-0.356205	0.203509	0.700（0.470-1.043）	0.080063	0.98
Pulmonary embolism	36	IVW	0.163275	0.220163	1.177（0.765-1.813）	0.458324	0.98
Cardiomyopathy	36	IVW	-0.0480937	0.292903	0.953（0.537-1.692）	0.869576	0.98
Intracerebral hemmorrhage	36	IVW	-0.212233	0.37691	0.809（0.386-1.693）	0.573375	0.98
Subarachnoid hemmorrhage	36	IVW	0.358149	0.375945	1.431（0.685-2.989）	0.34076	0.98
Ischemic stroke	41	IVW	0.00435617	0.141908	1.004（0.760-1.326）	0.975511	0.98
Transient ischemic attack	36	IVW	0.0172161	0.14901	1.017（0.760-1.362）	0.90802	0.98
DVT of lower extremities	36	IVW	-0.167057	0.197741	0.846（0.574-1.247）	0.398206	0.98
Type 2 diabetes	36	IVW	0.0419616	0.216563	1.043（0.682-1.594）	0.846362	0.98
Obesity	36	IVW	0.00503655	0.198306	1.005（0.681-1.482）	0.979738	0.98
Nonalcoholic fatty liver disease	36	IVW	-0.415906	0.413851	0.660（0.293-1.485）	0.314912	0.98
Chronic kidney disease	36	IVW	-0.0136885	0.199254	0.986（0.667-1.458）	0.945229	0.98
